# Supplementary material for: A Roadmap for Functional Structural Variants in the Soybean Genome
Source: G3 (Bethesda). 2014 May 22;4(7):1307–18. doi: 10.1534/g3.114.011551 (PMC4455779; doi:10.1534/g3.114.011551)
Supplement: Supporting Information [file supp_g3.114.011551_TableS3.xlsx]

## Sheet: Table S3
Table S3. Segmentation and Frequency of Up rSFS.
Significant Gene	Gene Start	Gene End	Segment	Segment Size	Number of Cross validated genoytpes
Glyma01g06980	7497549	7505696	1	8147	2
Glyma01g14766	18346083	18347761	2	1678	4
Glyma01g15906	19730842	19731653	3	811	1
Glyma01g26915	35827769	35828303	4	534	9
Glyma01g29615	39935346	39939812	5	4466	2
Glyma01g31170	41986791	41991338	6	6781	1
Glyma01g31180	41992766	41993572	6	6781	1
Glyma02g06471	5151780	5156461	7	4681	2
Glyma02g09026	6981679	6982314	8	635	1
Glyma02g25950	26843449	26844752	9	1303	2
Glyma02g35048	39801638	39802365	10	727	1
Glyma03g04760	4971798	4974286	11	2488	0
Glyma03g05290	5567902	5571304	12	118054	31
Glyma03g05300	5571819	5573903	12	118054	31
Glyma03g05310	5575357	5575923	12	118054	31
Glyma03g05351	5612836	5621428	12	118054	31
Glyma03g05370	5627504	5631234	12	118054	31
Glyma03g05420	5680885	5685956	12	118054	31
Glyma03g05521	5833241	5835929	13	2688	12
Glyma03g05630	5965960	5969597	14	3637	0
Glyma03g06078	6213077	6213891	15	814	31
Glyma03g06804	7076564	7079875	16	3311	1
Glyma03g07240	7603067	7607099	17	4032	5
Glyma03g08120	8968945	8973589	18	4644	0
Glyma03g08820	10002483	10004647	19	2164	3
Glyma03g11610	14224303	14227485	20	3182	5
Glyma03g12090	15039657	15040755	21	1098	1
Glyma03g31620	39492576	39493181	22	605	1
Glyma04g32381	37016480	37016905	23	425	4
Glyma04g35120	41464830	41466418	24	16928	0
Glyma04g35130	41476382	41481758	24	16928	0
Glyma05g06810	6948645	6949568	25	923	1
Glyma05g25620	31685194	31686123	26	929	5
Glyma05g33500	38131174	38134171	27	39350	1
Glyma05g33510	38135689	38147080	27	39350	1
Glyma05g33520	38150488	38154291	27	39350	1
Glyma05g33530	38160868	38166208	27	39350	1
Glyma05g33540	38166833	38170524	27	39350	1
Glyma06g34910	36573222	36578749	28	5527	3
Glyma06g36050	38046399	38053454	29	7055	1
Glyma06g36910	39254649	39256561	30	135064	4
Glyma06g36940	39266453	39267866	30	135064	4
Glyma06g36991	39341884	39342479	30	135064	4
Glyma06g37040	39382748	39384736	30	135064	4
Glyma06g37050	39388730	39389713	30	135064	4
Glyma06g41591	44873434	44874226	31	792	3
Glyma06g42520	45842821	45844534	32	1713	7
Glyma06g43100	46440473	46441587	33	1114	1
Glyma06g47025	49570114	49571343	34	1229	1
Glyma07g04400	3202414	3203532	35	1118	2
Glyma07g05870	4590380	4597388	36	17132	1
Glyma07g05880	4598151	4600060	36	17132	1
Glyma07g05890	4601095	4607512	36	17132	1
Glyma07g06914	5560550	5578663	37	31812	1
Glyma07g06930	5590356	5592362	37	31812	1
Glyma07g06950	5606734	5610366	38	3632	13
Glyma07g07100	5717035	5737954	39	62544	11
Glyma07g07110	5756107	5779579	39	62544	11
Glyma07g08675	7242295	7242849	40	554	12
Glyma07g31530	36530779	36534329	41	168722	2
Glyma07g31550	36540846	36546232	41	168722	2
Glyma07g31570	36549116	36561255	41	168722	2
Glyma07g31580	36564031	36567081	41	168722	2
Glyma07g31590	36577752	36580051	41	168722	2
Glyma07g31600	36580900	36585726	41	168722	2
Glyma07g31610	36590444	36591879	41	168722	2
Glyma07g31620	36592363	36594464	41	168722	2
Glyma07g31630	36595192	36602958	41	168722	2
Glyma07g31640	36601252	36602252	41	168722	2
Glyma07g31650	36611551	36616028	41	168722	2
Glyma07g31660	36620881	36630961	41	168722	2
Glyma07g31670	36631302	36634223	41	168722	2
Glyma07g31680	36634957	36641818	41	168722	2
Glyma07g31690	36653506	36656302	41	168722	2
Glyma07g31700	36672524	36677243	41	168722	2
Glyma07g31720	36697183	36699501	41	168722	2
Glyma08g06850	4909446	4909971	42	525	1
Glyma08g08570	6119504	6121708	43	34265	1
Glyma08g08580	6125403	6128846	43	34265	1
Glyma08g08590	6130154	6133147	43	34265	1
Glyma08g08600	6134353	6135274	43	34265	1
Glyma08g08610	6137104	6141865	43	34265	1
Glyma08g08621	6145936	6147776	43	34265	1
Glyma08g08630	6143929	6153769	43	34265	1
Glyma08g08830	6302020	6305280	44	3260	0
Glyma08g11590	8450903	8457985	45	9081	1
Glyma08g11601	8459075	8459984	45	9081	1
Glyma08g39150	38545699	38550475	46	4776	1
Glyma08g41813	41724760	41727538	47	2778	2
Glyma08g42595	42593136	42607451	48	42619	1
Glyma08g42610	42611658	42613654	48	42619	1
Glyma08g42621	42612908	42616586	48	42619	1
Glyma08g42630	42616667	42619481	48	42619	1
Glyma08g42640	42624210	42629618	48	42619	1
Glyma08g42650	42630699	42635755	48	42619	1
Glyma08g44640	44213968	44216310	49	4620	1
Glyma08g44655	44217229	44218588	49	4620	1
Glyma08g45301	44738822	44740107	50	1285	1
Glyma09g10340	10333071	10333811	51	740	1
Glyma09g16466	19453249	19454084	52	835	1
Glyma10g04640	3564275	3567058	53	2783	1
Glyma10g06810	5545452	5551102	54	24316	2
Glyma10g06820	5553816	5569768	54	24316	2
Glyma11g05560	3921022	3924381	55	8069	0
Glyma11g05570	3925237	3925892	55	8069	0
Glyma11g05581	3926579	3929091	55	8069	0
Glyma11g10911	7778472	7790641	56	12169	2
Glyma11g17040	12776221	12776752	57	531	1
Glyma11g18190	14740262	14740588	58	326	7
Glyma11g19695	16490180	16496404	59	17186	1
Glyma11g19710	16502368	16503257	59	17186	1
Glyma11g19720	16506689	16507366	59	17186	1
Glyma11g27037	26589548	26591163	60	1615	7
Glyma11g31995	33294603	33297576	61	23851	7
Glyma11g32011	33313574	33314025	61	23851	7
Glyma11g32025	33316119	33318454	61	23851	7
Glyma12g06221	4238947	4241788	62	2841	2
Glyma12g09030	6846258	6846867	63	609	1
Glyma12g09050	6856672	6857958	64	1286	1
Glyma12g12830	11176210	11183102	65	24301	3
Glyma12g12840	11192793	11193288	65	24301	3
Glyma12g12850	11198493	11200511	65	24301	3
Glyma13g04230	4576019	4581410	66	23577	9
Glyma13g04250	4596148	4599596	66	23577	9
Glyma13g04670	4965034	4967861	67	2827	12
Glyma13g09690	11291841	11294018	68	19843	13
Glyma13g09700	11303622	11304524	68	19843	13
Glyma13g09707	11308589	11311684	68	19843	13
Glyma13g09742	11334062	11338191	69	21837	4
Glyma13g09755	11344442	11347455	69	21837	4
Glyma13g10200	11818626	11823341	70	4715	3
Glyma13g10680	12724460	12727051	71	2591	1
Glyma13g30030	32809104	32813085	72	3981	5
Glyma13g33771	35483818	35486479	73	20453	1
Glyma13g33780	35487227	35488415	73	20453	1
Glyma13g33792	35493718	35494710	73	20453	1
Glyma13g33804	35502266	35504271	73	20453	1
Glyma13g45070	44405458	44408123	74	2665	0
Glyma14g02281	1388043	1388952	75	909	2
Glyma14g02423	1473701	1474252	76	551	10
Glyma14g08390	6420029	6421580	77	1551	1
Glyma14g12266	10997418	10999516	78	2098	8
Glyma14g36165	45370475	45374280	79	3805	1
Glyma14g38593	47738390	47739959	80	1569	0
Glyma15g00410	200284	200816	81	532	3
Glyma15g02440	1635644	1640597	82	4953	4
Glyma15g13740	10356671	10357337	83	666	21
Glyma15g14340	10810000	10811179	84	1179	1
Glyma15g22332	20932748	20933309	85	561	18
Glyma15g31280	34477638	34481068	86	29223	1
Glyma15g31290	34501729	34506861	86	29223	1
Glyma15g33660	37444437	37447845	87	3408	14
Glyma15g38460	44843000	44850032	88	7032	1
Glyma15g38731	45192416	45193109	89	693	1
Glyma15g39892	46787047	46788009	90	962	1
Glyma16g19013	20836568	20838544	91	1976	1
Glyma16g23820	27670208	27674717	92	4509	1
Glyma16g28530	32457768	32460117	93	18983	9
Glyma16g28540	32473066	32476751	93	18983	9
Glyma16g28650	32593203	32594024	94	53729	17
Glyma16g28661	32599585	32604013	94	53729	17
Glyma16g28670	32612504	32618162	94	53729	17
Glyma16g28690	32634140	32638759	94	53729	17
Glyma16g28701	32644319	32646932	94	53729	17
Glyma16g28820	32771719	32780520	95	50384	14
Glyma16g28840	32789280	32790207	95	50384	14
Glyma16g28850	32795425	32799796	95	50384	14
Glyma16g28860	32805399	32811648	95	50384	14
Glyma16g28880	32818789	32822103	95	50384	14
Glyma16g29510	33317104	33319767	96	2663	1
Glyma16g30741	34250763	34253567	97	11300	5
Glyma16g30755	34260057	34262063	97	11300	5
Glyma16g32950	36041060	36042510	98	1450	1
Glyma16g33633	36489914	36494452	99	4538	1
Glyma17g16400	13090844	13094875	100	4031	1
Glyma17g31040	34182321	34184513	101	2192	1
Glyma17g31514	34658915	34659327	102	412	2
Glyma17g32180	35498200	35505454	103	7254	1
Glyma17g33550	37466885	37473571	104	27270	1
Glyma17g33560	37466849	37477767	104	27270	1
Glyma17g33570	37479130	37481265	104	27270	1
Glyma17g33585	37486435	37494155	104	27270	1
Glyma17g33640	37550414	37552663	105	2249	1
Glyma18g01880	1098411	1101184	106	2773	1
Glyma18g02570	1630860	1633813	107	22649	8
Glyma18g02580	1635971	1639179	107	22649	8
Glyma18g02590	1640573	1645288	107	22649	8
Glyma18g02600	1647067	1648734	107	22649	8
Glyma18g02610	1652252	1653509	107	22649	8
Glyma18g03053	2018566	2020715	108	2149	2
Glyma18g03270	2178778	2184270	109	29159	1
Glyma18g03280	2188575	2194377	109	29159	1
Glyma18g03290	2205322	2207937	109	29159	1
Glyma18g10786	9646535	9651594	110	5059	5
Glyma18g12210	11209338	11211403	111	2065	8
Glyma18g16060	16300036	16303783	112	3747	6
Glyma18g33871	39958285	39959091	113	806	6
Glyma18g46040	55774080	55777392	114	123906	13
Glyma18g46050	55780756	55823919	114	123906	13
Glyma18g46060	55822489	55823835	114	123906	13
Glyma18g46070	55834104	55835627	114	123906	13
Glyma18g46080	55841599	55844444	114	123906	13
Glyma18g46091	55852554	55853761	114	123906	13
Glyma18g46101	55871890	55874958	114	123906	13
Glyma18g46111	55875516	55877170	114	123906	13
Glyma18g46120	55878780	55897986	114	123906	13
Glyma18g48900	58320459	58323546	115	36270	33
Glyma18g48930	58337771	58340690	115	36270	33
Glyma18g48940	58343447	58346072	115	36270	33
Glyma18g48950	58353332	58356729	115	36270	33
Glyma18g51920	60676142	60684489	116	8347	20
Glyma18g52320	60966898	60967460	117	562	1
Glyma18g52491	61085494	61089036	118	7218	2
Glyma18g52500	61089502	61092712	118	7218	2
Glyma18g52610	61172753	61175746	119	2993	2
Glyma19g09890	11660083	11662108	120	20738	5
Glyma19g09925	11678950	11680821	120	20738	5
Glyma19g35300	42848244	42853520	121	5276	7
Glyma19g37720	44825509	44825733	122	224	1
Glyma19g44570	49947234	49949093	123	16259	2
Glyma19g44580	49962438	49963493	123	16259	2
Glyma20g18450	26085201	26085820	124	619	8
Glyma20g34750	43075598	43081601	125	6003	1
