# Supplementary material for: A Roadmap for Functional Structural Variants in the Soybean Genome
Source: G3 (Bethesda). 2014 May 22;4(7):1307–18. doi: 10.1534/g3.114.011551 (PMC4455779; doi:10.1534/g3.114.011551)
Supplement: Supporting Information [file supp_g3.114.011551_TableS4.xlsx]

## Sheet: Table S4
Table S4. Segmentation and Frequency of Down rSFS.
Significant Gene	Gene Start	Gene End	Segment	Segment Size	Number of Cross validated genoytpes
Glyma01g00440	244256	244600	1	344	7
Glyma01g01661	1237991	1238899	2	1198	5
Glyma01g01671	1238518	1239189	2	1198	5
Glyma01g03948	3423774	3425166	3	1392	15
Glyma01g03964	3433092	3436594	4	3502	5
Glyma01g04000	3487915	3494204	5	6289	12
Glyma01g06250	6303784	6304910	6	1126	4
Glyma01g09000	10570988	10572412	7	1424	1
Glyma01g22871	29147727	29148607	8	4464	19
Glyma01g22880	29149881	29152191	8	4464	19
Glyma01g22962	29296976	29300243	9	3267	17
Glyma01g28550	38422859	38424428	10	1569	4
Glyma01g28983	39101553	39101978	11	19566	1
Glyma01g29030	39117817	39121119	11	19566	1
Glyma01g29495	39818463	39819244	12	18911	4
Glyma01g29511	39824539	39825839	12	18911	4
Glyma01g29525	39837033	39837374	12	18911	4
Glyma01g29715	40029816	40030406	13	590	2
Glyma01g30010	40681968	40683465	14	1497	6
Glyma01g30460	41172559	41173721	15	1162	16
Glyma01g30535	41215564	41218988	16	3424	16
Glyma01g32900	44534735	44540055	17	5320	0
Glyma01g33132	44822530	44827918	18	5388	21
Glyma01g34671	47112165	47117514	19	5349	0
Glyma01g34940	47418177	47422790	20	4613	1
Glyma01g36021	48476498	48478317	21	1819	0
Glyma01g38006	50230284	50235022	22	4721	16
Glyma01g38020	50234841	50235005	22	4721	16
Glyma01g42760	53949076	53949916	23	840	8
Glyma02g01550	1110313	1111014	24	701	7
Glyma02g03210	2480547	2482597	25	2050	1
Glyma02g03250	2518997	2520592	26	23355	20
Glyma02g03265	2521893	2522501	26	23355	20
Glyma02g03280	2540712	2542352	26	23355	20
Glyma02g06781	5433669	5434167	27	498	18
Glyma02g06860	5507617	5510807	28	3190	3
Glyma02g08130	6365414	6366692	29	1278	4
Glyma02g08284	6531402	6533855	30	2453	3
Glyma02g09931	7829242	7833244	31	4002	1
Glyma02g11045	9205307	9206035	32	728	4
Glyma02g20700	19922392	19922888	33	496	10
Glyma02g24490	25135324	25137093	34	1769	7
Glyma02g30452	32425623	32428554	35	2931	12
Glyma02g31837	35078105	35080893	36	41784	3
Glyma02g31910	35092068	35093234	36	41784	3
Glyma02g31941	35118495	35119889	36	41784	3
Glyma02g38743	44086297	44088761	37	2464	3
Glyma02g39180	44435221	44439668	38	4447	2
Glyma02g43341	48122997	48124259	39	1262	1
Glyma02g46110	50165701	50169683	40	3982	5
Glyma02g46360	50344708	50345897	41	1189	5
Glyma02g47410	50998096	50999116	42	1020	6
Glyma02g48240	51654775	51655918	43	1143	1
Glyma03g00088	29755	36132	44	6377	4
Glyma03g01217	969654	975985	45	6331	1
Glyma03g01342	1083385	1083813	46	428	1
Glyma03g02151	1899643	1902008	47	2365	1
Glyma03g02281	2045801	2046160	48	359	4
Glyma03g02790	2610884	2611960	49	15994	6
Glyma03g02796	2616391	2617289	49	15994	6
Glyma03g02803	2618814	2626878	49	15994	6
Glyma03g03050	2851348	2861058	50	9710	1
Glyma03g03223	3008221	3014758	51	3991	1
Glyma03g03236	3011061	3012212	51	3991	1
Glyma03g03470	3210093	3212277	52	2184	2
Glyma03g03590	3399118	3401348	53	22264	11
Glyma03g03620	3420542	3421382	53	22264	11
Glyma03g03670	3460345	3463031	54	2686	0
Glyma03g03830	3696212	3699063	55	23826	9
Glyma03g03841	3718573	3720038	55	23826	9
Glyma03g04100	4075016	4079699	56	224230	39
Glyma03g04111	4095423	4095994	56	224230	39
Glyma03g04121	4099246	4103215	56	224230	39
Glyma03g04131	4108362	4110417	56	224230	39
Glyma03g04140	4154349	4159039	56	224230	39
Glyma03g04160	4169181	4171235	56	224230	39
Glyma03g04180	4176524	4180146	56	224230	39
Glyma03g04200	4250529	4257697	56	224230	39
Glyma03g04240	4296874	4299246	56	224230	39
Glyma03g04290	4343703	4344209	57	68776	29
Glyma03g04300	4389879	4394642	57	68776	29
Glyma03g04315	4411158	4412479	57	68776	29
Glyma03g04510	4688487	4689809	58	1322	37
Glyma03g04580	4748720	4750144	59	1424	32
Glyma03g04610	4784580	4789034	60	4454	15
Glyma03g04795	4999774	5002143	61	14465	8
Glyma03g04810	5009494	5014239	61	14465	8
Glyma03g05135	5434788	5437369	62	8398	20
Glyma03g05151	5440943	5441794	62	8398	20
Glyma03g05165	5442323	5443186	62	8398	20
Glyma03g05230	5511882	5514716	63	2834	4
Glyma03g06210	6377064	6384414	64	100099	33
Glyma03g06225	6407145	6407806	64	100099	33
Glyma03g06241	6434860	6444401	64	100099	33
Glyma03g06255	6452913	6462914	64	100099	33
Glyma03g06271	6476633	6477163	64	100099	33
Glyma03g06300	6504007	6506967	65	2960	5
Glyma03g06380	6668813	6669385	66	572	3
Glyma03g06550	6784842	6793364	67	8522	1
Glyma03g06817	7113846	7115364	68	3282	6
Glyma03g06830	7115422	7117128	68	3282	6
Glyma03g07300	7719694	7723573	69	80774	8
Glyma03g07310	7735303	7741374	69	80774	8
Glyma03g07323	7748768	7757734	69	80774	8
Glyma03g07336	7779653	7785486	69	80774	8
Glyma03g07350	7789638	7800468	69	80774	8
Glyma03g08478	9403396	9403647	70	6406	24
Glyma03g08544	9408570	9409802	70	6406	24
Glyma03g10320	12610598	12614350	71	3752	21
Glyma03g10840	13365781	13366771	72	187213	27
Glyma03g10861	13380469	13381339	72	187213	27
Glyma03g10881	13421917	13422212	72	187213	27
Glyma03g10900	13470524	13474592	72	187213	27
Glyma03g10921	13481983	13482661	72	187213	27
Glyma03g10940	13485684	13487482	72	187213	27
Glyma03g10961	13500630	13503083	72	187213	27
Glyma03g10980	13550686	13552994	72	187213	27
Glyma03g11820	14440469	14441496	73	1027	1
Glyma03g12150	15206472	15208528	74	2056	21
Glyma03g22060	27969060	27974817	75	12258	7
Glyma03g22071	27977021	27981318	75	12258	7
Glyma03g22090	27985819	27998463	76	12644	3
Glyma03g22120	28100313	28104905	77	42151	4
Glyma03g22151	28137514	28142464	77	42151	4
Glyma03g22510	28837076	28839881	78	55277	1
Glyma03g22526	28843026	28847674	78	55277	1
Glyma03g22543	28867328	28868069	78	55277	1
Glyma03g22560	28881806	28884454	78	55277	1
Glyma03g22571	28887706	28892353	78	55277	1
Glyma03g22902	29576202	29577623	79	1421	1
Glyma03g23170	29766213	29767487	80	34199	2
Glyma03g23185	29772156	29773961	80	34199	2
Glyma03g23201	29794947	29797091	80	34199	2
Glyma03g23215	29798439	29800412	80	34199	2
Glyma03g23390	29981146	29981388	81	242	3
Glyma03g23690	30242870	30248361	82	54274	5
Glyma03g23701	30285974	30289300	82	54274	5
Glyma03g23711	30291639	30297144	82	54274	5
Glyma03g24097	30763838	30764915	83	1077	21
Glyma03g24750	31676399	31676901	84	27590	9
Glyma03g24776	31703524	31703989	84	27590	9
Glyma03g25835	33234713	33235622	85	19917	2
Glyma03g25850	33252805	33254630	85	19917	2
Glyma03g27815	35602422	35602787	86	365	1
Glyma03g29130	37090311	37092233	87	1922	2
Glyma03g31560	39437735	39445382	88	20107	1
Glyma03g31570	39446550	39451691	88	20107	1
Glyma03g31580	39456582	39457842	88	20107	1
Glyma03g33410	40982737	40990291	89	7554	4
Glyma03g33890	41374920	41378920	90	4000	0
Glyma03g39480	45545875	45547366	91	79163	1
Glyma03g39490	45548737	45554627	91	79163	1
Glyma03g39500	45556332	45560826	91	79163	1
Glyma03g39510	45561452	45566069	91	79163	1
Glyma03g39520	45568337	45572386	91	79163	1
Glyma03g39530	45572966	45577079	91	79163	1
Glyma03g39540	45577642	45581460	91	79163	1
Glyma03g39550	45582124	45585767	91	79163	1
Glyma03g39560	45586025	45587228	91	79163	1
Glyma03g39570	45585844	45590917	91	79163	1
Glyma03g39580	45597254	45598129	91	79163	1
Glyma03g39590	45607800	45611495	91	79163	1
Glyma03g39600	45614422	45616415	91	79163	1
Glyma03g39610	45618206	45625038	91	79163	1
Glyma03g41000	46575166	46576464	92	1298	15
Glyma03g41497	46942011	46945261	93	3250	4
Glyma04g07410	5745884	5752326	94	6442	14
Glyma04g08030	6270415	6272827	95	2412	11
Glyma04g10360	8581707	8582426	96	719	12
Glyma04g12756	12060950	12066555	97	5605	18
Glyma04g16130	17110133	17110649	98	516	1
Glyma04g16221	17281912	17284146	99	2234	26
Glyma04g16376	17520115	17521438	100	1323	1
Glyma04g23256	26470152	26470600	101	448	23
Glyma04g26831	30785042	30786411	102	1369	27
Glyma04g27634	31616470	31617522	103	1052	2
Glyma04g27690	31727802	31728383	104	581	2
Glyma04g28451	32664903	32666886	105	1983	2
Glyma04g28540	32711316	32718188	106	6872	25
Glyma04g30390	34322987	34325557	107	2570	6
Glyma04g34476	40725334	40726206	108	872	1
Glyma04g34530	40730901	40731205	109	304	1
Glyma04g40710	46668383	46668625	110	242	11
Glyma05g00135	24502	27259	111	2757	3
Glyma05g01956	1406491	1407668	112	1177	11
Glyma05g02250	1663202	1663763	113	561	14
Glyma05g03681	2841468	2842501	114	3546	4
Glyma05g03690	2843309	2845014	114	3546	4
Glyma05g04460	3629183	3629563	115	380	13
Glyma05g21295	25858239	25861287	116	3048	1
Glyma05g21470	26119016	26125540	117	6524	0
Glyma05g21910	26781971	26787933	118	5962	1
Glyma05g22295	27394035	27394393	119	358	2
Glyma05g22335	27412109	27414992	120	2883	0
Glyma05g22730	28074718	28077566	121	2848	12
Glyma05g22794	28211269	28211652	122	23037	1
Glyma05g22807	28233752	28234306	122	23037	1
Glyma05g23600	29250052	29256463	123	6411	1
Glyma05g26110	32124604	32129292	124	4688	0
Glyma06g03870	2708890	2709522	125	632	3
Glyma06g04881	3450994	3452908	126	1914	15
Glyma06g05820	4168784	4170169	127	5302	1
Glyma06g05830	4172488	4174086	127	5302	1
Glyma06g06270	4484275	4485316	128	1041	1
Glyma06g09451	6972696	6974294	129	1598	9
Glyma06g12670	9838172	9839734	130	20800	1
Glyma06g12680	9846264	9847599	130	20800	1
Glyma06g12691	9856756	9858972	130	20800	1
Glyma06g17345	13660879	13666008	131	5129	2
Glyma06g20100	16466396	16476965	132	20303	14
Glyma06g20116	16471505	16473995	132	20303	14
Glyma06g20133	16486016	16486699	132	20303	14
Glyma06g20641	17062237	17065460	133	3223	1
Glyma06g21050	17498827	17502421	134	3594	0
Glyma06g21596	18139293	18141893	135	81112	10
Glyma06g21608	18151040	18153013	135	81112	10
Glyma06g21620	18200702	18201934	135	81112	10
Glyma06g21635	18202085	18202609	135	81112	10
Glyma06g21651	18205272	18206075	135	81112	10
Glyma06g21665	18206299	18212743	135	81112	10
Glyma06g21681	18210283	18210998	135	81112	10
Glyma06g21695	18217922	18220405	135	81112	10
Glyma06g21883	18457856	18462719	136	4863	1
Glyma06g22340	19149626	19150689	137	1063	2
Glyma06g22397	19192504	19194153	138	1649	1
Glyma06g23502	20762760	20764549	139	1789	2
Glyma06g30380	29469269	29471301	140	32985	4
Glyma06g30390	29502123	29502254	140	32985	4
Glyma06g34618	36015432	36018429	141	2997	4
Glyma06g35956	37949460	37955734	142	6274	1
Glyma06g38425	41342426	41343757	143	1331	3
Glyma06g40540	43703245	43703679	144	434	1
Glyma06g40700	43863987	43866676	145	2689	5
Glyma06g40730	43891776	43894380	146	26604	2
Glyma06g40735	43904882	43905924	146	26604	2
Glyma06g40740	43913600	43918380	146	26604	2
Glyma06g40965	44251563	44252959	147	1396	2
Glyma06g41326	44600004	44601270	148	1266	1
Glyma06g41351	44614155	44614869	149	33719	2
Glyma06g41360	44647112	44647874	149	33719	2
Glyma06g41461	44727846	44729802	150	1956	1
Glyma06g41700	44984923	44988575	151	144627	2
Glyma06g41714	44990583	44996597	151	144627	2
Glyma06g41728	45007930	45009670	151	144627	2
Glyma06g41742	45042684	45043383	151	144627	2
Glyma06g41756	45055316	45056174	151	144627	2
Glyma06g41771	45072852	45075362	151	144627	2
Glyma06g41785	45077823	45083012	151	144627	2
Glyma06g41801	45087334	45090031	151	144627	2
Glyma06g41815	45104470	45105774	151	144627	2
Glyma06g41830	45109853	45110665	151	144627	2
Glyma06g41840	45121532	45123240	151	144627	2
Glyma06g41853	45123703	45124790	151	144627	2
Glyma06g41866	45126977	45129550	151	144627	2
Glyma06g41896	45155818	45162554	152	6736	13
Glyma06g42661	45946963	45953718	153	6755	12
Glyma06g43260	46506970	46507218	154	248	2
Glyma06g43320	46522932	46523801	155	869	2
Glyma06g44036	47031743	47033768	156	2025	3
Glyma06g44166	47130859	47132868	157	2009	2
Glyma06g44574	47474346	47475354	158	6476	7
Glyma06g44587	47480234	47480822	158	6476	7
Glyma06g44810	47632048	47644275	159	44012	11
Glyma06g44821	47640114	47640865	159	44012	11
Glyma06g44830	47647411	47652653	159	44012	11
Glyma06g44851	47673586	47676060	159	44012	11
Glyma06g45410	48125186	48125900	160	714	6
Glyma06g45430	48142288	48142990	161	702	3
Glyma06g46021	48742786	48747648	162	7518	8
Glyma06g46030	48748318	48750304	162	7518	8
Glyma06g46050	48760342	48761592	163	1250	6
Glyma06g46280	48935315	48941910	164	6595	2
Glyma06g46634	49212426	49217664	165	5238	3
Glyma06g46810	49369736	49383270	166	13534	0
Glyma07g00315	120996	124262	167	3266	5
Glyma07g02771	1884215	1884462	168	28216	2
Glyma07g02780	1885284	1888451	168	28216	2
Glyma07g02790	1898593	1901622	168	28216	2
Glyma07g02800	1909545	1912431	168	28216	2
Glyma07g06290	5026260	5027686	169	1426	1
Glyma07g06882	5548610	5551612	170	3002	1
Glyma07g06960	5613291	5623529	171	10238	27
Glyma07g07060	5684311	5687062	172	2751	4
Glyma07g08202	6822495	6823203	173	4973	2
Glyma07g08214	6824048	6827468	173	4973	2
Glyma07g09850	8304359	8312880	174	8521	0
Glyma07g10490	8769216	8774813	175	33134	20
Glyma07g10496	8777162	8777440	175	33134	20
Glyma07g10502	8778575	8779851	175	33134	20
Glyma07g10508	8789666	8791520	175	33134	20
Glyma07g10514	8798831	8802350	175	33134	20
Glyma07g10541	8802805	8814519	176	58431	1
Glyma07g10561	8824004	8825128	176	58431	1
Glyma07g10581	8848280	8849348	176	58431	1
Glyma07g10601	8853536	8861236	176	58431	1
Glyma07g11105	9310733	9312103	177	1370	9
Glyma07g11790	10004422	10008587	178	4165	12
Glyma07g14320	13668009	13675701	179	7692	0
Glyma07g16551	16243942	16245507	180	37709	3
Glyma07g16560	16253666	16255085	180	37709	3
Glyma07g16572	16272649	16274559	180	37709	3
Glyma07g16584	16280848	16281651	180	37709	3
Glyma07g17350	17054548	17059387	181	4839	12
Glyma07g17370	17076792	17083067	182	6275	11
Glyma07g17532	17225326	17226489	183	1163	14
Glyma07g24845	27175827	27176537	184	710	1
Glyma07g28850	32970925	32978569	185	7644	2
Glyma07g31262	36241997	36242522	186	525	5
Glyma07g31280	36277838	36279795	187	20508	9
Glyma07g31291	36297860	36298346	187	20508	9
Glyma07g38011	42889880	42891803	188	1923	1
Glyma08g00340	98997	99179	189	182	1
Glyma08g07040	5060491	5062620	190	2129	12
Glyma08g07225	5192066	5192561	191	495	15
Glyma08g07291	5251735	5252471	192	736	11
Glyma08g10290	7431721	7436919	193	5198	1
Glyma08g11520	8380332	8382218	194	5688	5
Glyma08g11525	8383180	8384126	194	5688	5
Glyma08g11530	8384162	8386020	194	5688	5
Glyma08g11630	8470605	8473724	195	3119	1
Glyma08g12235	8896316	8896917	196	601	4
Glyma08g12560	9199265	9203838	197	4573	1
Glyma08g14890	10837262	10839662	198	2400	1
Glyma08g15280	11082252	11083891	199	4997	3
Glyma08g15291	11084584	11087249	199	4997	3
Glyma08g16520	12101276	12104948	200	5652	1
Glyma08g16550	12106060	12106928	200	5652	1
Glyma08g21140	16035897	16045311	201	9414	11
Glyma08g21161	16065606	16066922	202	1316	3
Glyma08g21180	16075813	16077644	203	1831	7
Glyma08g21211	16101921	16104297	204	19168	12
Glyma08g21231	16113837	16121089	204	19168	12
Glyma08g21660	16503432	16503590	205	158	2
Glyma08g23010	17504805	17505200	206	395	4
Glyma08g23120	17611699	17614488	207	2789	7
Glyma08g23510	17931949	17938122	208	6173	11
Glyma08g24221	18420180	18422053	209	1873	8
Glyma08g28345	22628417	22629087	210	670	12
Glyma08g30433	25758901	25760309	211	8734	18
Glyma08g30716	25764933	25767635	211	8734	18
Glyma08g35830	33381614	33390366	212	8752	0
Glyma08g38260	37201947	37204312	213	2365	1
Glyma08g38820	38068712	38069696	214	984	1
Glyma08g41820	41733315	41735402	215	2087	2
Glyma08g42920	42864153	42865956	216	41736	16
Glyma08g42930	42872278	42875132	216	41736	16
Glyma08g42940	42876845	42878460	216	41736	16
Glyma08g42955	42884079	42887116	216	41736	16
Glyma08g42971	42890484	42894906	216	41736	16
Glyma08g42985	42895704	42899235	216	41736	16
Glyma08g43000	42900380	42902074	216	41736	16
Glyma08g43011	42902524	42905889	216	41736	16
Glyma08g43760	43544473	43547694	217	3221	1
Glyma08g44735	44255584	44257715	218	2131	3
Glyma09g06010	4771591	4774947	219	21854	1
Glyma09g06025	4792984	4793445	219	21854	1
Glyma09g06144	4892534	4895394	220	2860	0
Glyma09g06320	5086958	5089040	221	2082	4
Glyma09g06431	5166494	5166757	222	263	11
Glyma09g06755	5505391	5511481	223	6090	0
Glyma09g08770	8187117	8192154	224	8667	14
Glyma09g08780	8193450	8195784	224	8667	14
Glyma09g10361	10423623	10426073	225	2450	1
Glyma09g15890	18879059	18881080	226	2021	2
Glyma09g24125	29817293	29818225	227	932	1
Glyma09g25281	31407521	31408013	228	492	7
Glyma09g26384	32871001	32875596	229	4595	9
Glyma09g26691	33244262	33244704	230	442	6
Glyma09g26905	33534161	33535816	231	1655	0
Glyma09g26985	33678573	33682687	232	13611	2
Glyma09g27000	33690602	33692184	232	13611	2
Glyma09g27276	34017839	34018962	233	1123	3
Glyma09g27533	34386205	34393083	234	6878	18
Glyma09g27733	34682040	34685883	235	11577	4
Glyma09g27746	34686352	34693617	235	11577	4
Glyma09g28545	35478275	35479414	236	1139	2
Glyma09g28775	35719456	35720731	237	1275	2
Glyma09g28900	35888426	35890193	238	1767	2
Glyma09g29090	36037542	36040273	239	2731	0
Glyma09g30091	36999640	37002096	240	5918	21
Glyma09g30101	37002395	37002604	240	5918	21
Glyma09g30111	37003143	37005558	240	5918	21
Glyma09g30547	37360654	37362287	241	1633	6
Glyma09g30770	37546463	37551635	242	5172	3
Glyma09g31381	38095073	38103732	243	38579	3
Glyma09g31401	38105936	38106835	243	38579	3
Glyma09g31421	38127344	38134429	243	38579	3
Glyma09g31440	38133377	38133652	243	38579	3
Glyma09g31820	38432577	38435991	244	3414	2
Glyma09g33055	39584926	39586186	245	1260	2
Glyma09g34440	40815834	40821555	246	5721	17
Glyma09g35011	41252642	41258203	247	6872	9
Glyma09g35021	41258304	41259514	247	6872	9
Glyma09g40140	45104333	45105777	248	2883	4
Glyma09g40145	45106637	45107216	248	2883	4
Glyma09g41370	46071896	46073185	249	1289	5
Glyma10g03580	2644392	2645552	250	1160	6
Glyma10g11165	11328281	11329488	251	1207	5
Glyma10g11870	12407629	12407897	252	1968	2
Glyma10g11880	12408189	12409597	252	1968	2
Glyma10g12051	12695195	12696097	253	902	15
Glyma10g12600	13913625	13915838	254	2213	2
Glyma10g12730	14282869	14283557	255	688	1
Glyma10g14948	17333410	17333697	256	287	1
Glyma10g15480	17884969	17887226	257	2257	1
Glyma10g15637	18130007	18131387	258	1380	1
Glyma10g20450	25937324	25937704	259	380	2
Glyma10g21890	27713760	27715059	260	1299	15
Glyma10g22015	27996191	27997223	261	1032	1
Glyma10g22040	28008038	28008853	262	815	3
Glyma10g22070	28042082	28043890	263	1808	1
Glyma10g25956	34075973	34076501	264	528	0
Glyma10g26280	34545967	34548217	265	2250	2
Glyma10g26492	34879497	34880278	266	781	2
Glyma10g26812	35286561	35289017	267	2456	1
Glyma10g27831	36650170	36650487	268	317	4
Glyma10g31110	39668739	39670615	269	17401	12
Glyma10g31130	39683896	39686140	269	17401	12
Glyma10g31700	40190913	40205863	270	14950	11
Glyma10g32880	41256404	41257267	271	863	7
Glyma10g37250	45273243	45276512	272	29199	1
Glyma10g37260	45281106	45283736	272	29199	1
Glyma10g37266	45287320	45291867	272	29199	1
Glyma10g37272	45291862	45292708	272	29199	1
Glyma10g37278	45293187	45294325	272	29199	1
Glyma10g37284	45295492	45297048	272	29199	1
Glyma10g37290	45299124	45302442	272	29199	1
Glyma10g41740	48746406	48756705	273	50381	1
Glyma10g41750	48759133	48759685	273	50381	1
Glyma10g41761	48766892	48771048	273	50381	1
Glyma10g41770	48785140	48790125	273	50381	1
Glyma10g41780	48790723	48791781	273	50381	1
Glyma10g41790	48795993	48796787	273	50381	1
Glyma11g01491	887860	888563	274	703	1
Glyma11g06840	4825226	4828716	275	3490	0
Glyma11g15691	11357627	11368643	276	11016	1
Glyma11g19880	16658043	16667036	277	8993	0
Glyma11g28650	28905637	28907077	278	1440	1
Glyma11g29854	30743430	30744869	279	1439	0
Glyma11g32970	34681760	34691137	280	9377	0
Glyma11g34606	36382903	36385770	281	10971	4
Glyma11g34613	36389844	36393874	281	10971	4
Glyma11g35376	37030130	37031299	282	1169	5
Glyma12g01801	1107205	1108731	283	1526	3
Glyma12g03311	2181326	2182105	284	779	1
Glyma12g11000	9014139	9015686	285	1547	1
Glyma12g12270	10459100	10470271	286	11171	0
Glyma12g12315	10520956	10523573	287	2617	8
Glyma12g13041	11424027	11428240	288	4213	2
Glyma12g13070	11434734	11436895	289	2161	4
Glyma12g15760	14750170	14751395	290	18137	2
Glyma12g15780	14767082	14768307	290	18137	2
Glyma12g15890	14900591	14901712	291	1121	2
Glyma12g16433	15724182	15728843	292	4661	35
Glyma12g17536	17607698	17608251	293	61475	33
Glyma12g17550	17623584	17624022	293	61475	33
Glyma12g17560	17626149	17629708	293	61475	33
Glyma12g17580	17664490	17669173	293	61475	33
Glyma12g17660	17855524	17856064	294	8281	35
Glyma12g17671	17862922	17863805	294	8281	35
Glyma12g17721	18004936	18009967	295	5031	0
Glyma12g34190	37363035	37363260	296	225	1
Glyma12g36220	39299180	39300364	297	6893	1
Glyma12g36231	39298982	39306073	297	6893	1
Glyma12g36766	39816190	39817453	298	1263	2
Glyma13g03770	3846578	3852431	299	11526	1
Glyma13g03781	3856541	3858104	299	11526	1
Glyma13g04005	4227937	4229596	300	1646	1
Glyma13g04010	4228086	4229583	300	1646	1
Glyma13g06505	6729382	6733578	301	12996	5
Glyma13g06520	6739960	6742378	301	12996	5
Glyma13g06620	6788058	6790774	302	10727	13
Glyma13g06630	6795514	6798785	302	10727	13
Glyma13g06760	6945635	6948202	303	2567	1
Glyma13g09560	11012808	11013865	304	1057	1
Glyma13g09722	11324845	11325594	305	749	1
Glyma13g10260	11933871	11937357	306	86153	2
Glyma13g10281	11939373	11969137	306	86153	2
Glyma13g10300	12017914	12020024	306	86153	2
Glyma13g10625	12549901	12551097	307	1196	10
Glyma13g11121	13357396	13361568	308	4172	1
Glyma13g13911	17588616	17589845	309	1229	6
Glyma13g23875	27188014	27189648	310	1634	3
Glyma13g24440	27839025	27840078	311	1053	1
Glyma13g25160	28432420	28433823	312	1403	9
Glyma13g25390	28635162	28646696	313	34865	13
Glyma13g25410	28652518	28655371	313	34865	13
Glyma13g25420	28656572	28661614	313	34865	13
Glyma13g25430	28668993	28670027	313	34865	13
Glyma13g25530	28766248	28766376	314	128	15
Glyma13g25765	28981805	28988449	315	37339	19
Glyma13g25780	29007441	29013112	315	37339	19
Glyma13g25786	29014063	29019144	315	37339	19
Glyma13g25800	29037197	29040073	316	2876	8
Glyma13g25920	29155236	29159287	317	43501	11
Glyma13g25930	29161434	29162970	317	43501	11
Glyma13g25940	29169372	29172440	317	43501	11
Glyma13g25950	29188657	29192306	317	43501	11
Glyma13g25960	29198420	29198737	317	43501	11
Glyma13g26000	29226068	29230284	318	4216	13
Glyma13g26211	29411956	29415275	319	3319	20
Glyma13g26250	29462920	29466634	320	13087	8
Glyma13g26260	29469175	29476007	320	13087	8
Glyma13g26310	29526417	29530504	321	10771	0
Glyma13g26320	29535437	29537188	321	10771	0
Glyma13g26420	29592965	29600288	322	15169	2
Glyma13g26450	29605838	29608134	322	15169	2
Glyma13g26571	29755651	29756436	323	12691	6
Glyma13g26580	29758850	29759015	323	12691	6
Glyma13g26591	29765651	29768342	323	12691	6
Glyma13g28520	31530652	31534353	324	15880	1
Glyma13g28535	31542356	31546532	324	15880	1
Glyma13g30015	32794719	32797430	325	2711	1
Glyma13g31165	33623751	33624122	326	4370	1
Glyma13g31180	33624898	33628121	326	4370	1
Glyma13g31900	34233754	34235594	327	1840	1
Glyma13g33201	35079142	35081738	328	2596	8
Glyma13g36351	37618054	37618302	329	248	0
Glyma13g39023	39749772	39752744	330	2972	5
Glyma13g42540	42491705	42492295	331	590	1
Glyma13g42610	42545134	42549940	332	4806	0
Glyma13g43061	42839748	42848628	333	19325	9
Glyma13g43070	42854899	42859073	333	19325	9
Glyma13g44607	43987322	43987997	334	675	11
Glyma14g01750	1013308	1014336	335	1028	13
Glyma14g04300	2885085	2886951	336	25161	12
Glyma14g04310	2908102	2910246	336	25161	12
Glyma14g04620	3173956	3176751	337	56610	9
Glyma14g04631	3182727	3183613	337	56610	9
Glyma14g04640	3184107	3187514	337	56610	9
Glyma14g04660	3198944	3200629	337	56610	9
Glyma14g04690	3228212	3230566	337	56610	9
Glyma14g04710	3247315	3250356	338	45601	13
Glyma14g04721	3258292	3264315	338	45601	13
Glyma14g04731	3258973	3277156	338	45601	13
Glyma14g04741	3259539	3271017	338	45601	13
Glyma14g04750	3287132	3292916	338	45601	13
Glyma14g05350	3784515	3786053	339	1538	1
Glyma14g09975	8053014	8055566	340	2552	0
Glyma14g13951	13572071	13576897	341	4826	10
Glyma14g16060	17303339	17306226	342	2887	1
Glyma14g24670	29670355	29675216	343	5871	1
Glyma14g24675	29674182	29679333	343	5871	1
Glyma14g24680	29675841	29676226	343	5871	1
Glyma14g33161	40620309	40624931	344	13184	19
Glyma14g33170	40626476	40633493	344	13184	19
Glyma14g37315	46604938	46606076	345	1138	2
Glyma14g37946	47177976	47180948	346	2972	0
Glyma14g38550	47679703	47680660	347	17878	4
Glyma14g38561	47691632	47697581	347	17878	4
Glyma14g39030	48168057	48171461	348	3404	11
Glyma14g39440	48539038	48541546	349	2508	0
Glyma14g39460	48556281	48559895	350	10921	5
Glyma14g39470	48566899	48567202	350	10921	5
Glyma15g02501	1703455	1703835	351	380	4
Glyma15g07650	5395069	5395766	352	697	6
Glyma15g13540	10131587	10143014	353	11427	1
Glyma15g13760	10373016	10374115	354	1099	13
Glyma15g14180	10690003	10691343	355	1340	15
Glyma15g18260	14942794	14943355	356	561	24
Glyma15g19131	16198017	16201050	357	3033	1
Glyma15g19771	17164141	17165850	358	1709	2
Glyma15g19931	17427346	17428986	359	18017	7
Glyma15g19940	17429766	17430900	359	18017	7
Glyma15g19951	17435352	17440150	359	18017	7
Glyma15g19961	17442846	17445363	359	18017	7
Glyma15g19991	17542597	17544567	360	1970	2
Glyma15g20745	18659944	18660577	361	633	2
Glyma15g22801	21608776	21612950	362	4174	0
Glyma15g23191	22236385	22237415	363	8668	10
Glyma15g23200	22244172	22245053	363	8668	10
Glyma15g23211	22252244	22252600	364	356	4
Glyma15g23710	23385082	23386316	365	1234	19
Glyma15g23845	23934798	23935596	366	798	2
Glyma15g25411	26742624	26743747	367	1123	3
Glyma15g29745	32625280	32628586	368	3306	10
Glyma15g30066	33116876	33121399	369	81236	10
Glyma15g30088	33197177	33198112	369	81236	10
Glyma15g32315	35863923	35882631	370	23181	8
Glyma15g32330	35884431	35887104	370	23181	8
Glyma15g34073	38229631	38230253	371	622	9
Glyma15g34840	39414035	39430956	372	34600	15
Glyma15g34870	39447617	39448635	372	34600	15
Glyma15g35825	40615484	40616331	373	847	14
Glyma15g36225	41385436	41386240	374	804	1
Glyma15g36990	42525977	42529760	375	131368	2
Glyma15g37021	42569884	42575887	375	131368	2
Glyma15g37050	42618195	42621706	375	131368	2
Glyma15g37060	42630253	42632220	375	131368	2
Glyma15g37080	42654415	42657345	375	131368	2
Glyma15g37155	42782697	42785883	376	3186	3
Glyma15g37290	42983631	42987819	377	235612	31
Glyma15g37300	43011404	43018436	377	235612	31
Glyma15g37310	43030346	43034877	377	235612	31
Glyma15g37320	43040611	43044171	377	235612	31
Glyma15g37340	43109897	43112349	377	235612	31
Glyma15g37355	43135794	43136434	377	235612	31
Glyma15g37370	43139087	43139694	377	235612	31
Glyma15g37390	43164159	43168071	377	235612	31
Glyma15g37401	43184642	43192645	377	235612	31
Glyma15g37410	43212420	43219243	377	235612	31
Glyma15g37611	43511736	43514391	378	2655	1
Glyma15g38170	44257627	44261481	379	3854	1
Glyma15g38310	44544245	44544586	380	341	0
Glyma15g39437	46073735	46080877	381	7142	3
Glyma15g39472	46097613	46110145	382	339338	36
Glyma15g39490	46140433	46140924	382	339338	36
Glyma15g39510	46171119	46171865	382	339338	36
Glyma15g39515	46173151	46176297	382	339338	36
Glyma15g39520	46174815	46178992	382	339338	36
Glyma15g39531	46181348	46188879	382	339338	36
Glyma15g39541	46230537	46233387	382	339338	36
Glyma15g39550	46232051	46232545	382	339338	36
Glyma15g39573	46277162	46279889	382	339338	36
Glyma15g39596	46380611	46396097	382	339338	36
Glyma15g39619	46430944	46436951	382	339338	36
Glyma15g39845	46744056	46744728	383	19658	4
Glyma15g39861	46760365	46763714	383	19658	4
Glyma15g41000	48004735	48005676	384	14859	28
Glyma15g41011	48017138	48019594	384	14859	28
Glyma15g41840	49050782	49054775	385	17097	5
Glyma15g41850	49063505	49067879	385	17097	5
Glyma16g01080	763202	764137	386	935	1
Glyma16g03375	2871222	2872312	387	1090	1
Glyma16g03540	2959624	2959938	388	26653	6
Glyma16g03550	2970711	2986277	388	26653	6
Glyma16g03715	3113899	3118696	389	4797	23
Glyma16g05990	5405778	5406300	390	522	12
Glyma16g06220	5647429	5651466	391	4037	0
Glyma16g06491	5848210	5849734	392	1524	1
Glyma16g06555	5866738	5867189	393	451	3
Glyma16g07051	6356966	6360928	394	20898	5
Glyma16g07060	6373930	6377864	394	20898	5
Glyma16g07090	6385249	6387943	395	2694	5
Glyma16g07520	6793966	6796334	396	2368	1
Glyma16g07533	6823885	6824983	397	1098	0
Glyma16g09170	8852305	8860243	398	7938	12
Glyma16g09821	9709238	9709997	399	759	5
Glyma16g11965	12417027	12417275	400	248	0
Glyma16g19505	21498219	21499205	401	986	6
Glyma16g21370	24148495	24150443	402	1948	1
Glyma16g23405	27119945	27129576	403	9631	15
Glyma16g23436	27189981	27193295	404	73744	19
Glyma16g23452	27213568	27216675	404	73744	19
Glyma16g23468	27241805	27244025	404	73744	19
Glyma16g23484	27251102	27253445	404	73744	19
Glyma16g23500	27258700	27263725	404	73744	19
Glyma16g23541	27326406	27343834	405	61089	18
Glyma16g23560	27365310	27369846	405	61089	18
Glyma16g23570	27383651	27387495	405	61089	18
Glyma16g24711	28697954	28698352	406	398	1
Glyma16g25115	29053631	29054074	407	443	1
Glyma16g26500	30610469	30612350	408	7335	2
Glyma16g26511	30617093	30617804	408	7335	2
Glyma16g27200	31210896	31222346	409	11450	0
Glyma16g27340	31353854	31356102	410	2248	10
Glyma16g27486	31502760	31502992	411	232	1
Glyma16g27526	31526945	31527424	412	22295	3
Glyma16g27532	31535889	31540490	412	22295	3
Glyma16g27538	31548710	31549240	412	22295	3
Glyma16g27600	31601362	31604436	413	7641	1
Glyma16g27611	31606525	31609003	413	7641	1
Glyma16g27690	31659324	31663138	414	3814	0
Glyma16g27780	31737339	31739210	415	15674	1
Glyma16g27787	31740507	31747693	415	15674	1
Glyma16g27794	31745785	31746215	415	15674	1
Glyma16g27802	31750570	31753013	415	15674	1
Glyma16g28410	32361740	32365349	416	3609	1
Glyma16g28447	32390892	32399466	417	8574	3
Glyma16g28510	32443588	32446851	418	3263	1
Glyma16g28550	32478853	32479452	419	599	18
Glyma16g28807	32761287	32767826	420	6539	1
Glyma16g29060	32963518	32968521	421	94332	14
Glyma16g29080	32977414	32981671	421	94332	14
Glyma16g29111	33000430	33003152	421	94332	14
Glyma16g29141	33014603	33018344	421	94332	14
Glyma16g29171	33019134	33024277	421	94332	14
Glyma16g29200	33045829	33057850	421	94332	14
Glyma16g29233	33069649	33070416	422	767	12
Glyma16g29287	33117480	33118554	423	8262	13
Glyma16g29300	33121274	33125742	423	8262	13
Glyma16g29411	33224507	33241114	424	16607	8
Glyma16g29476	33275084	33279607	425	4523	3
Glyma16g30253	33916604	33918157	426	113742	19
Glyma16g30280	33946050	33949661	426	113742	19
Glyma16g30300	33962631	33965663	426	113742	19
Glyma16g30313	33970078	33977963	426	113742	19
Glyma16g30326	33971597	33975074	426	113742	19
Glyma16g30340	33981493	33984969	426	113742	19
Glyma16g30350	34010075	34013595	426	113742	19
Glyma16g30363	34027748	34030346	426	113742	19
Glyma16g30390	34047074	34050258	427	183684	19
Glyma16g30410	34061204	34063904	427	183684	19
Glyma16g30420	34065972	34067637	427	183684	19
Glyma16g30430	34068410	34069518	427	183684	19
Glyma16g30440	34074623	34078309	427	183684	19
Glyma16g30470	34085996	34093659	427	183684	19
Glyma16g30480	34098513	34101191	427	183684	19
Glyma16g30510	34109171	34112170	427	183684	19
Glyma16g30521	34119569	34122367	427	183684	19
Glyma16g30531	34126143	34128364	427	183684	19
Glyma16g30540	34131280	34134472	427	183684	19
Glyma16g30550	34141781	34142371	427	183684	19
Glyma16g30561	34144846	34147584	427	183684	19
Glyma16g30570	34152774	34157131	427	183684	19
Glyma16g30590	34164509	34167564	427	183684	19
Glyma16g30600	34174100	34176898	427	183684	19
Glyma16g30616	34180572	34183280	427	183684	19
Glyma16g30633	34187958	34190245	427	183684	19
Glyma16g30650	34203165	34206147	427	183684	19
Glyma16g30665	34215892	34218959	427	183684	19
Glyma16g30681	34225159	34226075	427	183684	19
Glyma16g30695	34227416	34230758	427	183684	19
Glyma16g30771	34270990	34273566	428	350594	19
Glyma16g30785	34277297	34289608	428	350594	19
Glyma16g30801	34299880	34303752	428	350594	19
Glyma16g30815	34304254	34321039	428	350594	19
Glyma16g30830	34327790	34330278	428	350594	19
Glyma16g30845	34343103	34345507	428	350594	19
Glyma16g30860	34350267	34353513	428	350594	19
Glyma16g30875	34360118	34363708	428	350594	19
Glyma16g30890	34367958	34370189	428	350594	19
Glyma16g30901	34379874	34380816	428	350594	19
Glyma16g30911	34382570	34385836	428	350594	19
Glyma16g30921	34392915	34395142	428	350594	19
Glyma16g30931	34413874	34423850	428	350594	19
Glyma16g30941	34420445	34440658	428	350594	19
Glyma16g30950	34443330	34446271	428	350594	19
Glyma16g30961	34453769	34458986	428	350594	19
Glyma16g30972	34456414	34463881	428	350594	19
Glyma16g30984	34464676	34469018	428	350594	19
Glyma16g30996	34466336	34466572	428	350594	19
Glyma16g31008	34474322	34475303	428	350594	19
Glyma16g31020	34483428	34491541	428	350594	19
Glyma16g31030	34494095	34496893	428	350594	19
Glyma16g31040	34500758	34501087	428	350594	19
Glyma16g31060	34512137	34515667	428	350594	19
Glyma16g31081	34526372	34529015	428	350594	19
Glyma16g31101	34533563	34534851	428	350594	19
Glyma16g31120	34550423	34557696	428	350594	19
Glyma16g31130	34561725	34562879	428	350594	19
Glyma16g31140	34586468	34589865	428	350594	19
Glyma16g31180	34618840	34621584	428	350594	19
Glyma16g31220	34651183	34652734	429	1551	1
Glyma16g31341	34744896	34749567	430	58946	17
Glyma16g31350	34767912	34769477	430	58946	17
Glyma16g31360	34788417	34791395	430	58946	17
Glyma16g31370	34797428	34801525	430	58946	17
Glyma16g31385	34803261	34803842	430	58946	17
Glyma16g31415	34812089	34814921	431	314670	19
Glyma16g31431	34819229	34820385	431	314670	19
Glyma16g31445	34826067	34830437	431	314670	19
Glyma16g31461	34834622	34846900	431	314670	19
Glyma16g31475	34855375	34856025	431	314670	19
Glyma16g31490	34876162	34879472	431	314670	19
Glyma16g31510	34896690	34899605	431	314670	19
Glyma16g31540	34904513	34905951	431	314670	19
Glyma16g31551	34908930	34910778	431	314670	19
Glyma16g31560	34917788	34920680	431	314670	19
Glyma16g31571	34923276	34923578	431	314670	19
Glyma16g31580	34925971	34927766	431	314670	19
Glyma16g31591	34933244	34934152	431	314670	19
Glyma16g31600	34938490	34941771	431	314670	19
Glyma16g31611	34943360	34950329	431	314670	19
Glyma16g31620	34950787	34955126	431	314670	19
Glyma16g31630	34958517	34961556	431	314670	19
Glyma16g31647	34974721	34977976	431	314670	19
Glyma16g31664	34984443	34988916	431	314670	19
Glyma16g31682	34984790	34986122	431	314670	19
Glyma16g31700	34995984	34999108	431	314670	19
Glyma16g31712	35003517	35006525	431	314670	19
Glyma16g31724	35017391	35030565	431	314670	19
Glyma16g31736	35044545	35045905	431	314670	19
Glyma16g31748	35047856	35049836	431	314670	19
Glyma16g31760	35056954	35061145	431	314670	19
Glyma16g31780	35065425	35065778	431	314670	19
Glyma16g31790	35068379	35071542	431	314670	19
Glyma16g31800	35078773	35082273	431	314670	19
Glyma16g31820	35095991	35103464	431	314670	19
Glyma16g31840	35108885	35110857	431	314670	19
Glyma16g31851	35120596	35126759	431	314670	19
Glyma16g31963	35188890	35190443	432	1553	5
Glyma16g32022	35225028	35236073	433	5549	6
Glyma16g32034	35227845	35230577	433	5549	6
Glyma16g32680	35838304	35843332	434	34080	9
Glyma16g32690	35843722	35845103	434	34080	9
Glyma16g32700	35847462	35853267	434	34080	9
Glyma16g32710	35857554	35862803	434	34080	9
Glyma16g32715	35863245	35864847	434	34080	9
Glyma16g32720	35868223	35872384	434	34080	9
Glyma16g32733	35884730	35885667	435	937	0
Glyma16g33590	36465826	36471050	436	10158	8
Glyma16g33600	36473777	36475984	436	10158	8
Glyma16g33910	36657476	36667728	437	66619	19
Glyma16g33921	36663793	36666052	437	66619	19
Glyma16g33930	36671048	36674931	437	66619	19
Glyma16g33941	36676886	36680457	437	66619	19
Glyma16g33950	36685930	36690094	437	66619	19
Glyma16g33961	36692021	36696860	437	66619	19
Glyma16g33971	36705894	36708208	437	66619	19
Glyma16g33981	36710605	36711493	437	66619	19
Glyma16g33991	36712978	36715288	437	66619	19
Glyma16g34000	36720280	36724095	437	66619	19
Glyma16g34070	36751371	36754712	438	3341	4
Glyma16g34086	36774651	36776469	439	1818	7
Glyma17g06080	4299920	4303033	440	8703	0
Glyma17g06090	4305805	4308623	440	8703	0
Glyma17g10140	7582198	7583233	441	1035	3
Glyma17g11741	8807963	8808754	442	791	1
Glyma17g15085	11817967	11818386	443	419	5
Glyma17g15660	12393797	12394200	444	403	1
Glyma17g15930	12641629	12643813	445	2184	4
Glyma17g16271	12941407	12942188	446	781	21
Glyma17g17715	14743778	14749343	447	5565	1
Glyma17g18911	16669670	16673071	448	3401	11
Glyma17g26090	27127377	27129474	449	2097	3
Glyma17g29840	32711351	32712616	450	1265	3
Glyma17g30875	33810130	33811289	451	1159	2
Glyma17g31855	35054071	35054939	452	868	3
Glyma17g32121	35435639	35436812	453	1173	1
Glyma17g32630	36245858	36247666	454	160236	25
Glyma17g32651	36253205	36253786	454	160236	25
Glyma17g32671	36255540	36256337	454	160236	25
Glyma17g32691	36283403	36286450	454	160236	25
Glyma17g32711	36286676	36294712	454	160236	25
Glyma17g32731	36311939	36317676	454	160236	25
Glyma17g32750	36317994	36320116	454	160236	25
Glyma17g32766	36324563	36326326	454	160236	25
Glyma17g32782	36340757	36345082	454	160236	25
Glyma17g32798	36345402	36347499	454	160236	25
Glyma17g32814	36352488	36353715	454	160236	25
Glyma17g32830	36368366	36372571	454	160236	25
Glyma17g32846	36373011	36374203	454	160236	25
Glyma17g32863	36395603	36398263	454	160236	25
Glyma17g32880	36402066	36406094	454	160236	25
Glyma17g34855	38844283	38847845	455	3562	3
Glyma17g36661	40613189	40614297	456	1108	6
Glyma17g37075	40925450	40926919	457	1469	3
Glyma18g01621	908393	911877	458	3484	4
Glyma18g06583	5129176	5129658	459	482	2
Glyma18g07690	6414849	6420837	460	151255	26
Glyma18g07695	6429491	6429916	460	151255	26
Glyma18g07700	6456911	6461592	460	151255	26
Glyma18g07710	6472276	6472803	460	151255	26
Glyma18g07726	6478167	6479721	460	151255	26
Glyma18g07742	6501501	6502008	460	151255	26
Glyma18g07758	6529850	6534843	460	151255	26
Glyma18g07774	6541628	6542056	460	151255	26
Glyma18g07790	6548109	6548474	460	151255	26
Glyma18g07800	6549552	6550050	460	151255	26
Glyma18g07820	6552869	6553372	460	151255	26
Glyma18g07825	6553765	6556523	460	151255	26
Glyma18g07830	6561832	6566104	460	151255	26
Glyma18g09081	7871227	7873055	461	1828	1
Glyma18g09130	7950238	7954223	462	385408	31
Glyma18g09140	7972558	7976185	462	385408	31
Glyma18g09160	7993375	7993770	462	385408	31
Glyma18g09170	7993323	7997136	462	385408	31
Glyma18g09180	8041284	8044058	462	385408	31
Glyma18g09190	8054423	8056565	462	385408	31
Glyma18g09220	8096590	8100424	462	385408	31
Glyma18g09230	8103831	8104403	462	385408	31
Glyma18g09261	8129430	8130512	462	385408	31
Glyma18g09290	8169545	8173273	462	385408	31
Glyma18g09302	8178553	8179624	462	385408	31
Glyma18g09314	8202191	8203672	462	385408	31
Glyma18g09327	8210211	8218589	462	385408	31
Glyma18g09340	8223483	8226314	462	385408	31
Glyma18g09361	8231321	8231956	462	385408	31
Glyma18g09380	8238012	8239816	462	385408	31
Glyma18g09390	8260975	8267778	462	385408	31
Glyma18g09410	8278329	8282216	462	385408	31
Glyma18g09415	8322041	8325756	462	385408	31
Glyma18g09421	8330242	8335953	462	385408	31
Glyma18g09425	8334181	8335646	462	385408	31
Glyma18g09471	8364285	8365681	463	1396	13
Glyma18g09630	8512531	8515200	464	196356	28
Glyma18g09670	8547362	8549893	464	196356	28
Glyma18g09695	8581353	8584384	464	196356	28
Glyma18g09720	8614114	8617241	464	196356	28
Glyma18g09730	8618568	8619279	464	196356	28
Glyma18g09744	8623657	8625341	464	196356	28
Glyma18g09758	8633923	8636049	464	196356	28
Glyma18g09772	8648535	8650966	464	196356	28
Glyma18g09786	8654043	8661716	464	196356	28
Glyma18g09800	8671218	8675034	464	196356	28
Glyma18g09812	8699601	8699984	464	196356	28
Glyma18g09824	8700730	8702106	464	196356	28
Glyma18g09837	8708179	8708887	464	196356	28
Glyma18g09901	8764841	8766616	465	30289	31
Glyma18g09920	8769140	8772962	465	30289	31
Glyma18g09940	8784698	8786816	465	30289	31
Glyma18g09951	8789621	8795130	465	30289	31
Glyma18g09980	8799043	8801825	466	2782	19
Glyma18g10540	9431628	9434270	467	83331	4
Glyma18g10550	9430834	9441301	467	83331	4
Glyma18g10580	9451533	9453478	467	83331	4
Glyma18g10600	9457900	9458143	467	83331	4
Glyma18g10610	9474156	9477413	467	83331	4
Glyma18g10625	9481261	9483670	467	83331	4
Glyma18g10641	9503337	9506621	467	83331	4
Glyma18g10655	9510161	9514959	467	83331	4
Glyma18g12340	11426706	11427125	468	419	6
Glyma18g12632	11828804	11830698	469	1894	4
Glyma18g13064	12513006	12516121	470	13125	1
Glyma18g13077	12516456	12526090	470	13125	1
Glyma18g13090	12521126	12526131	470	13125	1
Glyma18g13586	13096821	13100222	471	3401	13
Glyma18g14270	13759070	13759423	472	353	4
Glyma18g15606	15819039	15819647	473	608	1
Glyma18g15620	15824164	15824881	474	717	1
Glyma18g16141	16471672	16472109	475	437	6
Glyma18g16376	16972506	16975574	476	56074	1
Glyma18g16383	16993170	16995902	476	56074	1
Glyma18g16390	17026059	17028580	476	56074	1
Glyma18g16414	17039455	17040771	477	1316	1
Glyma18g16810	17480296	17482143	478	1847	1
Glyma18g17013	17774951	17777092	479	22552	4
Glyma18g17036	17782907	17784972	479	22552	4
Glyma18g17060	17795726	17797503	479	22552	4
Glyma18g18360	19858150	19859967	480	3755	21
Glyma18g18470	19861491	19861905	480	3755	21
Glyma18g20485	22264610	22270955	481	6345	5
Glyma18g27491	31523076	31523798	482	116851	25
Glyma18g27690	31639130	31639927	482	116851	25
Glyma18g31115	35983002	35983386	483	384	20
Glyma18g33191	39143343	39145639	484	2296	1
Glyma18g34280	40366953	40368037	485	129832	1
Glyma18g34321	40370519	40371927	485	129832	1
Glyma18g34362	40382607	40382990	485	129832	1
Glyma18g34403	40384216	40385167	485	129832	1
Glyma18g34444	40388512	40389973	485	129832	1
Glyma18g34485	40495382	40496785	485	129832	1
Glyma18g38410	45863780	45866138	486	7569	20
Glyma18g38420	45867830	45871349	486	7569	20
Glyma18g38690	46361378	46364226	487	10369	0
Glyma18g38700	46368917	46371747	487	10369	0
Glyma18g39681	47755875	47759393	488	3518	21
Glyma18g40150	48672076	48674751	489	8659	30
Glyma18g40165	48674836	48680735	489	8659	30
Glyma18g41570	50492366	50493724	490	1358	1
Glyma18g41980	50989140	50994524	491	5384	0
Glyma18g42140	51108366	51110449	492	2083	2
Glyma18g42204	51200445	51210366	493	9921	0
Glyma18g42450	51532230	51533093	494	863	29
Glyma18g43370	52858169	52860269	495	36321	10
Glyma18g43381	52892315	52894490	495	36321	10
Glyma18g43490	53010287	53015304	496	18504	3
Glyma18g43500	53025400	53028791	496	18504	3
Glyma18g43520	53060305	53064245	497	3940	3
Glyma18g43760	53319333	53319804	498	471	11
Glyma18g43980	53582615	53584346	499	1731	1
Glyma18g44046	53627774	53632169	500	4395	0
Glyma18g44425	54116863	54118048	501	2775	3
Glyma18g44430	54119267	54119638	501	2775	3
Glyma18g45160	54906388	54907766	502	1378	15
Glyma18g45453	55218132	55218518	503	8562	4
Glyma18g45460	55222019	55222328	503	8562	4
Glyma18g45471	55225312	55226694	503	8562	4
Glyma18g46517	56235480	56236881	504	11652	12
Glyma18g46524	56240784	56241350	504	11652	12
Glyma18g46532	56245094	56247132	504	11652	12
Glyma18g47480	57111805	57113870	505	2065	3
Glyma18g48030	57553628	57564744	506	11116	2
Glyma18g48310	57752757	57753543	507	786	2
Glyma18g49273	58643650	58648846	508	5196	0
Glyma18g49330	58698988	58699400	509	412	20
Glyma18g50270	59458232	59463491	510	7833	22
Glyma18g50280	59464104	59466065	510	7833	22
Glyma18g50300	59477542	59485280	511	7738	2
Glyma18g50510	59616274	59618883	512	84013	34
Glyma18g50525	59634504	59635278	512	84013	34
Glyma18g50540	59638995	59641960	512	84013	34
Glyma18g50570	59673531	59674361	512	84013	34
Glyma18g50580	59676486	59677615	512	84013	34
Glyma18g50595	59676735	59681611	512	84013	34
Glyma18g50610	59683799	59686878	512	84013	34
Glyma18g50630	59697189	59700287	512	84013	34
Glyma18g50670	59732058	59734931	513	13989	3
Glyma18g50681	59742741	59746047	513	13989	3
Glyma18g50806	59835519	59837566	514	13127	34
Glyma18g50813	59840396	59842675	514	13127	34
Glyma18g50820	59843993	59848646	514	13127	34
Glyma18g50930	59934513	59936327	515	1814	1
Glyma18g51533	60391516	60401965	516	10449	0
Glyma18g51715	60515661	60521752	517	35907	3
Glyma18g51741	60526241	60534001	517	35907	3
Glyma18g51765	60543561	60551568	517	35907	3
Glyma18g51930	60685177	60687775	518	2598	1
Glyma18g51960	60704363	60706532	519	2169	1
Glyma18g52680	61226218	61227781	520	4498	6
Glyma18g52690	61229873	61230716	520	4498	6
Glyma18g52740	61244390	61245369	521	6548	9
Glyma18g52751	61248393	61250938	521	6548	9
Glyma19g01855	1469981	1470402	522	421	12
Glyma19g02890	2969034	2972114	523	3080	2
Glyma19g04150	4244700	4245728	524	1028	2
Glyma19g04962	5203045	5203959	525	914	1
Glyma19g07055	8335921	8338146	526	2225	5
Glyma19g07198	8505599	8507294	527	1695	0
Glyma19g07700	9229498	9234274	528	4776	6
Glyma19g09370	11189372	11190154	529	782	2
Glyma19g09650	11411172	11413514	530	2342	1
Glyma19g09760	11487925	11489750	531	1825	8
Glyma19g10040	11964967	11966519	532	12411	8
Glyma19g10051	11968816	11969956	532	12411	8
Glyma19g10060	11976100	11977378	532	12411	8
Glyma19g10190	12383285	12384063	533	778	6
Glyma19g10800	13548200	13549894	534	1694	0
Glyma19g11565	14675275	14681497	535	6222	12
Glyma19g12570	15730349	15731755	536	1406	2
Glyma19g16990	20689449	20692547	537	8049	2
Glyma19g17070	20696671	20697498	537	8049	2
Glyma19g21710	26117667	26120241	538	2574	12
Glyma19g21930	26402065	26408118	539	6053	2
Glyma19g23591	28943876	28960651	540	16775	2
Glyma19g23625	29037284	29037914	541	630	4
Glyma19g25020	30813412	30814038	542	626	9
Glyma19g27020	34174822	34182657	543	13436	2
Glyma19g27028	34182967	34185128	543	13436	2
Glyma19g27036	34186575	34187533	543	13436	2
Glyma19g27044	34187561	34188258	543	13436	2
Glyma19g27323	34608776	34610752	544	1976	5
Glyma19g27955	35318317	35321214	545	2897	7
Glyma19g28364	35799082	35802879	546	5299	12
Glyma19g28377	35802984	35804381	546	5299	12
Glyma19g28587	36183648	36184127	547	479	3
Glyma19g28800	36392727	36402805	548	10078	0
Glyma19g31528	39308949	39311567	549	30635	21
Glyma19g31536	39322195	39324657	549	30635	21
Glyma19g31544	39336860	39339584	549	30635	21
Glyma19g31651	39452001	39454436	550	36049	16
Glyma19g31662	39463871	39466206	550	36049	16
Glyma19g31674	39473386	39476650	550	36049	16
Glyma19g31686	39484586	39488050	550	36049	16
Glyma19g31881	39647753	39650871	551	3118	1
Glyma19g32085	39859982	39863266	552	3284	14
Glyma19g32140	39906251	39907396	553	1145	0
Glyma19g32206	39974862	39975826	554	5785	5
Glyma19g32213	39975917	39980647	554	5785	5
Glyma19g32531	40267116	40268278	555	1162	1
Glyma19g38400	45318439	45319689	556	1250	1
Glyma19g40141	46604322	46609612	557	5290	1
Glyma19g41220	47523598	47525312	558	1714	3
Glyma19g41287	47599123	47602092	559	2969	6
Glyma19g42301	48327970	48330453	560	2483	1
Glyma19g43481	49123178	49124442	561	1264	3
Glyma20g01800	1383307	1385469	562	2162	0
Glyma20g01945	1467724	1469637	563	17931	5
Glyma20g01960	1475786	1485655	563	17931	5
Glyma20g02005	1502825	1505011	564	2186	3
Glyma20g04044	4139705	4139950	565	245	0
Glyma20g04380	4531062	4531970	566	908	4
Glyma20g05825	6856114	6858369	567	2255	0
Glyma20g06571	8518490	8519936	568	201282	5
Glyma20g06600	8717563	8719772	568	201282	5
Glyma20g11656	16473731	16478393	569	4662	2
Glyma20g13942	19329098	19333957	570	3907	1
Glyma20g13990	19332445	19333005	570	3907	1
Glyma20g14814	20185210	20186365	571	1155	5
Glyma20g16080	22197312	22198663	572	1351	4
Glyma20g16446	22853166	22853634	573	3672	5
Glyma20g16463	22855938	22856838	573	3672	5
Glyma20g17900	24951335	24951621	574	7831	16
Glyma20g17921	24952096	24952497	574	7831	16
Glyma20g17941	24958509	24959166	574	7831	16
Glyma20g19590	27604857	27606056	575	1199	3
Glyma20g20260	28732575	28733567	576	992	1
Glyma20g20311	28792811	28793210	577	102318	1
Glyma20g20340	28869988	28870931	577	102318	1
Glyma20g20355	28868565	28872038	577	102318	1
Glyma20g20370	28894679	28895129	577	102318	1
Glyma20g20817	29378420	29379903	578	1483	1
Glyma20g22883	32802508	32804833	579	2325	11
Glyma20g23170	33096628	33097350	580	722	2
Glyma20g23220	33118235	33120731	581	2496	1
Glyma20g23340	33204660	33204841	582	181	1
Glyma20g23500	33350641	33352685	583	2044	5
Glyma20g23610	33432250	33432453	584	203	1
Glyma20g23630	33435035	33435416	585	381	2
Glyma20g25280	35003984	35007050	586	3066	9
Glyma20g25315	35019336	35022291	587	13070	8
Glyma20g25330	35029867	35032406	587	13070	8
Glyma20g25394	35089274	35096049	588	6775	2
Glyma20g27425	36598730	36609307	589	10577	0
Glyma20g27540	36674621	36684005	590	9384	0
Glyma20g27560	36698995	36702312	591	3317	7
Glyma20g27700	36787573	36792384	592	8910	1
Glyma20g27711	36793068	36796483	592	8910	1
Glyma20g28610	37532378	37534147	593	9376	2
Glyma20g28620	37539843	37541754	593	9376	2
Glyma20g29500	38355065	38358768	594	3703	0
Glyma20g32760	41397706	41398268	595	562	0
Glyma20g34670	43024564	43029592	596	5028	0
Glyma20g34720	43061762	43065677	597	3915	6
Glyma20g36240	44423230	44424425	598	1195	7
Glyma20g36390	44517400	44518694	599	1294	1
Glyma20g37059	44999158	45001479	600	2321	6
Glyma20g37571	45430275	45432783	601	2508	1
Glyma20g38751	46272877	46276630	602	3753	2
