# Supplementary material for: A Roadmap for Functional Structural Variants in the Soybean Genome
Source: G3 (Bethesda). 2014 May 22;4(7):1307–18. doi: 10.1534/g3.114.011551 (PMC4455779; doi:10.1534/g3.114.011551)
Supplement: Supporting Information [file supp_g3.114.011551_TableS5.xlsx]

## Sheet: Table S5
Table S5. Genes present in Cross-validated classes.
Category	DownCNV/DownPAV	UpPAV	UpCNV & UpPAV	UpCNV & DownCNV/PAV	UpCNV	Multi-Allelic UpCNV
Gene Count	1100	100	16	89	193	30
Gene Models	Glyma01g00440	Glyma01g40985	Glyma03g05385	Glyma01g29580	Glyma01g06980	Glyma03g04760
	Glyma01g01661	Glyma01g45655	Glyma03g05400	Glyma01g29600	Glyma01g14766	Glyma03g05351
	Glyma01g01671	Glyma02g34171	Glyma03g05640	Glyma01g31890	Glyma01g15906	Glyma03g05370
	Glyma01g03948	Glyma02g38611	Glyma03g05650	Glyma02g03230	Glyma01g26915	Glyma07g06930
	Glyma01g03964	Glyma02g39421	Glyma03g05661	Glyma02g16020	Glyma01g29615	Glyma07g06950
	Glyma01g04000	Glyma03g05260	Glyma03g06976	Glyma02g16030	Glyma01g31170	Glyma10g06810
	Glyma01g06250	Glyma03g05270	Glyma03g07003	Glyma03g02810	Glyma01g31180	Glyma11g31995
	Glyma01g09000	Glyma03g05281	Glyma03g07030	Glyma03g02818	Glyma02g06471	Glyma11g32011
	Glyma01g22871	Glyma03g05321	Glyma03g07061	Glyma03g02826	Glyma02g09026	Glyma13g04670
	Glyma01g22880	Glyma03g05330	Glyma03g07091	Glyma03g02834	Glyma02g25950	Glyma13g09690
	Glyma01g22962	Glyma03g05590	Glyma03g07121	Glyma03g02843	Glyma02g35048	Glyma13g09700
	Glyma01g28550	Glyma03g05730	Glyma03g07151	Glyma03g02852	Glyma03g05290	Glyma13g30030
	Glyma01g28983	Glyma03g05744	Glyma03g07181	Glyma03g02861	Glyma03g05300	Glyma14g02281
	Glyma01g29030	Glyma03g05758	Glyma03g07211	Glyma03g02870	Glyma03g05310	Glyma15g13740
	Glyma01g29495	Glyma03g05772	Glyma03g07635	Glyma03g03721	Glyma03g05420	Glyma16g28530
	Glyma01g29511	Glyma03g05786	Glyma03g08017	Glyma03g04030	Glyma03g05521	Glyma16g28540
	Glyma01g29525	Glyma03g05800		Glyma03g04055	Glyma03g05630	Glyma16g28650
	Glyma01g29715	Glyma03g05831		Glyma03g04070	Glyma03g06078	Glyma16g28670
	Glyma01g30010	Glyma03g05860		Glyma03g04080	Glyma03g06804	Glyma16g30755
	Glyma01g30460	Glyma03g05870		Glyma03g06854	Glyma03g07240	Glyma17g33585
	Glyma01g30535	Glyma03g05946		Glyma03g06878	Glyma03g08120	Glyma18g02570
	Glyma01g32900	Glyma03g06012		Glyma03g06902	Glyma03g08820	Glyma18g02580
	Glyma01g33132	Glyma03g06144		Glyma03g06926	Glyma03g11610	Glyma18g02590
	Glyma01g34671	Glyma03g07380		Glyma03g06950	Glyma03g12090	Glyma18g02600
	Glyma01g34940	Glyma03g07390		Glyma03g07972	Glyma03g31620	Glyma18g02610
	Glyma01g36021	Glyma03g07400		Glyma04g15283	Glyma04g32381	Glyma18g03053
	Glyma01g38006	Glyma03g07994		Glyma05g08921	Glyma04g35120	Glyma18g51920
	Glyma01g38020	Glyma03g08040		Glyma06g44195	Glyma04g35130	Glyma19g09890
	Glyma01g42760	Glyma03g08100		Glyma06g44870	Glyma05g06810	Glyma19g09925
	Glyma02g01550	Glyma03g08150		Glyma07g07075	Glyma05g25620	Glyma19g35300
	Glyma02g03210	Glyma03g08156		Glyma07g07150	Glyma05g33500
	Glyma02g03250	Glyma03g08163		Glyma07g08660	Glyma05g33510
	Glyma02g03265	Glyma03g08170		Glyma07g31710	Glyma05g33520
	Glyma02g03280	Glyma03g08181		Glyma08g23086	Glyma05g33530
	Glyma02g06781	Glyma03g23306		Glyma08g41806	Glyma05g33540
	Glyma02g06860	Glyma03g24680		Glyma09g06410	Glyma06g34910
	Glyma02g08130	Glyma03g24690		Glyma09g09701	Glyma06g36050
	Glyma02g08284	Glyma03g24710		Glyma09g34492	Glyma06g36910
	Glyma02g09931	Glyma03g24720		Glyma10g14901	Glyma06g36940
	Glyma02g11045	Glyma03g24730		Glyma12g01770	Glyma06g36991
	Glyma02g20700	Glyma04g10151		Glyma13g09768	Glyma06g37040
	Glyma02g24490	Glyma04g22020		Glyma13g09781	Glyma06g37050
	Glyma02g30452	Glyma04g32430		Glyma13g09794	Glyma06g41591
	Glyma02g31837	Glyma04g40055		Glyma13g25970	Glyma06g42520
	Glyma02g31910	Glyma05g18342		Glyma13g25981	Glyma06g43100
	Glyma02g31941	Glyma05g18359		Glyma13g25990	Glyma06g47025
	Glyma02g38743	Glyma05g18376		Glyma13g36360	Glyma07g04400
	Glyma02g39180	Glyma05g18393		Glyma13g36370	Glyma07g05870
	Glyma02g43341	Glyma06g19466		Glyma13g36381	Glyma07g05880
	Glyma02g46110	Glyma07g03190		Glyma13g36390	Glyma07g05890
	Glyma02g46360	Glyma07g08595		Glyma14g39451	Glyma07g06914
	Glyma02g47410	Glyma07g08620		Glyma15g20090	Glyma07g07100
	Glyma02g48240	Glyma07g12630		Glyma15g20110	Glyma07g07110
	Glyma03g00088	Glyma07g16840		Glyma15g20120	Glyma07g08675
	Glyma03g01217	Glyma08g36390		Glyma15g21462	Glyma07g31530
	Glyma03g01342	Glyma08g41240		Glyma15g37140	Glyma07g31550
	Glyma03g02151	Glyma08g41251		Glyma16g03515	Glyma07g31570
	Glyma03g02281	Glyma08g47870		Glyma16g28422	Glyma07g31580
	Glyma03g02790	Glyma09g30171		Glyma16g28434	Glyma07g31590
	Glyma03g02796	Glyma09g30970		Glyma16g28460	Glyma07g31600
	Glyma03g02803	Glyma10g20994		Glyma16g28480	Glyma07g31610
	Glyma03g03050	Glyma10g21032		Glyma16g28500	Glyma07g31620
	Glyma03g03223	Glyma10g21110		Glyma16g28520	Glyma07g31630
	Glyma03g03236	Glyma11g12341		Glyma16g28740	Glyma07g31640
	Glyma03g03470	Glyma12g06606		Glyma16g28760	Glyma07g31650
	Glyma03g03590	Glyma12g16671		Glyma16g29216	Glyma07g31660
	Glyma03g03620	Glyma12g17700		Glyma16g29250	Glyma07g31670
	Glyma03g03670	Glyma12g17940		Glyma16g29262	Glyma07g31680
	Glyma03g03830	Glyma12g20545		Glyma16g29274	Glyma07g31690
	Glyma03g03841	Glyma12g24961		Glyma16g29315	Glyma07g31700
	Glyma03g04100	Glyma12g24971		Glyma16g30376	Glyma07g31720
	Glyma03g04111	Glyma12g24991		Glyma16g30711	Glyma08g06850
	Glyma03g04121	Glyma13g38621		Glyma16g30725	Glyma08g08570
	Glyma03g04131	Glyma14g04241		Glyma18g09850	Glyma08g08580
	Glyma03g04140	Glyma14g11970		Glyma18g09880	Glyma08g08590
	Glyma03g04160	Glyma14g25450		Glyma18g10730	Glyma08g08600
	Glyma03g04180	Glyma15g03080		Glyma18g12230	Glyma08g08610
	Glyma03g04200	Glyma15g13750		Glyma18g16402	Glyma08g08621
	Glyma03g04240	Glyma15g21381		Glyma18g33890	Glyma08g08630
	Glyma03g04290	Glyma15g38125		Glyma18g34040	Glyma08g08830
	Glyma03g04300	Glyma16g07071		Glyma18g34100	Glyma08g11590
	Glyma03g04315	Glyma16g17554		Glyma18g50650	Glyma08g11601
	Glyma03g04510	Glyma16g21891		Glyma18g50660	Glyma08g39150
	Glyma03g04580	Glyma17g18330		Glyma18g51911	Glyma08g41813
	Glyma03g04610	Glyma17g23790		Glyma18g51950	Glyma08g42595
	Glyma03g04795	Glyma17g23801		Glyma19g26690	Glyma08g42610
	Glyma03g04810	Glyma17g23811		Glyma19g36180	Glyma08g42621
	Glyma03g05135	Glyma17g23821		Glyma19g36190	Glyma08g42630
	Glyma03g05151	Glyma17g23830		Glyma19g36200	Glyma08g42640
	Glyma03g05165	Glyma17g23835			Glyma08g42650
	Glyma03g05230	Glyma17g23840			Glyma08g44640
	Glyma03g06210	Glyma17g23845			Glyma08g44655
	Glyma03g06225	Glyma17g23850			Glyma08g45301
	Glyma03g06241	Glyma17g23855			Glyma09g10340
	Glyma03g06255	Glyma17g23865			Glyma09g16466
	Glyma03g06271	Glyma17g23870			Glyma10g04640
	Glyma03g06300	Glyma17g23881			Glyma10g06820
	Glyma03g06380	Glyma18g32231			Glyma11g05560
	Glyma03g06550	Glyma18g41903			Glyma11g05570
	Glyma03g06817	Glyma19g24415			Glyma11g05581
	Glyma03g06830				Glyma11g10911
	Glyma03g07300				Glyma11g17040
	Glyma03g07310				Glyma11g18190
	Glyma03g07323				Glyma11g19695
	Glyma03g07336				Glyma11g19710
	Glyma03g07350				Glyma11g19720
	Glyma03g08478				Glyma11g27037
	Glyma03g08544				Glyma11g32025
	Glyma03g10320				Glyma12g06221
	Glyma03g10840				Glyma12g09030
	Glyma03g10861				Glyma12g09050
	Glyma03g10881				Glyma12g12830
	Glyma03g10900				Glyma12g12840
	Glyma03g10921				Glyma12g12850
	Glyma03g10940				Glyma13g04230
	Glyma03g10961				Glyma13g04250
	Glyma03g10980				Glyma13g09707
	Glyma03g11820				Glyma13g09742
	Glyma03g12150				Glyma13g09755
	Glyma03g22060				Glyma13g10200
	Glyma03g22071				Glyma13g10680
	Glyma03g22090				Glyma13g33771
	Glyma03g22120				Glyma13g33780
	Glyma03g22151				Glyma13g33792
	Glyma03g22510				Glyma13g33804
	Glyma03g22526				Glyma13g45070
	Glyma03g22543				Glyma14g02423
	Glyma03g22560				Glyma14g08390
	Glyma03g22571				Glyma14g12266
	Glyma03g22902				Glyma14g36165
	Glyma03g23170				Glyma14g38593
	Glyma03g23185				Glyma15g00410
	Glyma03g23201				Glyma15g02440
	Glyma03g23215				Glyma15g14340
	Glyma03g23390				Glyma15g22332
	Glyma03g23690				Glyma15g31280
	Glyma03g23701				Glyma15g31290
	Glyma03g23711				Glyma15g33660
	Glyma03g24097				Glyma15g38460
	Glyma03g24750				Glyma15g38731
	Glyma03g24776				Glyma15g39892
	Glyma03g25835				Glyma16g19013
	Glyma03g25850				Glyma16g23820
	Glyma03g27815				Glyma16g28661
	Glyma03g29130				Glyma16g28690
	Glyma03g31560				Glyma16g28701
	Glyma03g31570				Glyma16g28820
	Glyma03g31580				Glyma16g28840
	Glyma03g33410				Glyma16g28850
	Glyma03g33890				Glyma16g28860
	Glyma03g39480				Glyma16g28880
	Glyma03g39490				Glyma16g29510
	Glyma03g39500				Glyma16g30741
	Glyma03g39510				Glyma16g32950
	Glyma03g39520				Glyma16g33633
	Glyma03g39530				Glyma17g16400
	Glyma03g39540				Glyma17g31040
	Glyma03g39550				Glyma17g31514
	Glyma03g39560				Glyma17g32180
	Glyma03g39570				Glyma17g33550
	Glyma03g39580				Glyma17g33560
	Glyma03g39590				Glyma17g33570
	Glyma03g39600				Glyma17g33640
	Glyma03g39610				Glyma18g01880
	Glyma03g41000				Glyma18g03270
	Glyma03g41497				Glyma18g03280
	Glyma04g07410				Glyma18g03290
	Glyma04g08030				Glyma18g10786
	Glyma04g10360				Glyma18g12210
	Glyma04g12756				Glyma18g16060
	Glyma04g16130				Glyma18g33871
	Glyma04g16221				Glyma18g46040
	Glyma04g16376				Glyma18g46050
	Glyma04g23256				Glyma18g46060
	Glyma04g26831				Glyma18g46070
	Glyma04g27634				Glyma18g46080
	Glyma04g27690				Glyma18g46091
	Glyma04g28451				Glyma18g46101
	Glyma04g28540				Glyma18g46111
	Glyma04g30390				Glyma18g46120
	Glyma04g34476				Glyma18g48900
	Glyma04g34530				Glyma18g48930
	Glyma04g40710				Glyma18g48940
	Glyma05g00135				Glyma18g48950
	Glyma05g01956				Glyma18g52320
	Glyma05g02250				Glyma18g52491
	Glyma05g03681				Glyma18g52500
	Glyma05g03690				Glyma18g52610
	Glyma05g04460				Glyma19g37720
	Glyma05g21295				Glyma19g44570
	Glyma05g21470				Glyma19g44580
	Glyma05g21910				Glyma20g18450
	Glyma05g22295				Glyma20g34750
	Glyma05g22335
	Glyma05g22730
	Glyma05g22794
	Glyma05g22807
	Glyma05g23600
	Glyma05g26110
	Glyma06g03870
	Glyma06g04881
	Glyma06g05820
	Glyma06g05830
	Glyma06g06270
	Glyma06g09451
	Glyma06g12670
	Glyma06g12680
	Glyma06g12691
	Glyma06g17345
	Glyma06g20100
	Glyma06g20116
	Glyma06g20133
	Glyma06g20641
	Glyma06g21050
	Glyma06g21596
	Glyma06g21608
	Glyma06g21620
	Glyma06g21635
	Glyma06g21651
	Glyma06g21665
	Glyma06g21681
	Glyma06g21695
	Glyma06g21883
	Glyma06g22340
	Glyma06g22397
	Glyma06g23502
	Glyma06g30380
	Glyma06g30390
	Glyma06g34618
	Glyma06g35956
	Glyma06g38425
	Glyma06g40540
	Glyma06g40700
	Glyma06g40730
	Glyma06g40735
	Glyma06g40740
	Glyma06g40965
	Glyma06g41326
	Glyma06g41351
	Glyma06g41360
	Glyma06g41461
	Glyma06g41700
	Glyma06g41714
	Glyma06g41728
	Glyma06g41742
	Glyma06g41756
	Glyma06g41771
	Glyma06g41785
	Glyma06g41801
	Glyma06g41815
	Glyma06g41830
	Glyma06g41840
	Glyma06g41853
	Glyma06g41866
	Glyma06g41896
	Glyma06g42661
	Glyma06g43260
	Glyma06g43320
	Glyma06g44036
	Glyma06g44166
	Glyma06g44574
	Glyma06g44587
	Glyma06g44810
	Glyma06g44821
	Glyma06g44830
	Glyma06g44851
	Glyma06g45410
	Glyma06g45430
	Glyma06g46021
	Glyma06g46030
	Glyma06g46050
	Glyma06g46280
	Glyma06g46634
	Glyma06g46810
	Glyma07g00315
	Glyma07g02771
	Glyma07g02780
	Glyma07g02790
	Glyma07g02800
	Glyma07g06290
	Glyma07g06882
	Glyma07g06960
	Glyma07g07060
	Glyma07g08202
	Glyma07g08214
	Glyma07g09850
	Glyma07g10490
	Glyma07g10496
	Glyma07g10502
	Glyma07g10508
	Glyma07g10514
	Glyma07g10541
	Glyma07g10561
	Glyma07g10581
	Glyma07g10601
	Glyma07g11105
	Glyma07g11790
	Glyma07g14320
	Glyma07g16551
	Glyma07g16560
	Glyma07g16572
	Glyma07g16584
	Glyma07g17350
	Glyma07g17370
	Glyma07g17532
	Glyma07g24845
	Glyma07g28850
	Glyma07g31262
	Glyma07g31280
	Glyma07g31291
	Glyma07g38011
	Glyma08g00340
	Glyma08g07040
	Glyma08g07225
	Glyma08g07291
	Glyma08g10290
	Glyma08g11520
	Glyma08g11525
	Glyma08g11530
	Glyma08g11630
	Glyma08g12235
	Glyma08g12560
	Glyma08g14890
	Glyma08g15280
	Glyma08g15291
	Glyma08g16520
	Glyma08g16550
	Glyma08g21140
	Glyma08g21161
	Glyma08g21180
	Glyma08g21211
	Glyma08g21231
	Glyma08g21660
	Glyma08g23010
	Glyma08g23120
	Glyma08g23510
	Glyma08g24221
	Glyma08g28345
	Glyma08g30433
	Glyma08g30716
	Glyma08g35830
	Glyma08g38260
	Glyma08g38820
	Glyma08g41820
	Glyma08g42920
	Glyma08g42930
	Glyma08g42940
	Glyma08g42955
	Glyma08g42971
	Glyma08g42985
	Glyma08g43000
	Glyma08g43011
	Glyma08g43760
	Glyma08g44735
	Glyma09g06010
	Glyma09g06025
	Glyma09g06144
	Glyma09g06320
	Glyma09g06431
	Glyma09g06755
	Glyma09g08770
	Glyma09g08780
	Glyma09g10361
	Glyma09g15890
	Glyma09g24125
	Glyma09g25281
	Glyma09g26384
	Glyma09g26691
	Glyma09g26905
	Glyma09g26985
	Glyma09g27000
	Glyma09g27276
	Glyma09g27533
	Glyma09g27733
	Glyma09g27746
	Glyma09g28545
	Glyma09g28775
	Glyma09g28900
	Glyma09g29090
	Glyma09g30091
	Glyma09g30101
	Glyma09g30111
	Glyma09g30547
	Glyma09g30770
	Glyma09g31381
	Glyma09g31401
	Glyma09g31421
	Glyma09g31440
	Glyma09g31820
	Glyma09g33055
	Glyma09g34440
	Glyma09g35011
	Glyma09g35021
	Glyma09g40140
	Glyma09g40145
	Glyma09g41370
	Glyma10g03580
	Glyma10g11165
	Glyma10g11870
	Glyma10g11880
	Glyma10g12051
	Glyma10g12600
	Glyma10g12730
	Glyma10g14948
	Glyma10g15480
	Glyma10g15637
	Glyma10g20450
	Glyma10g21890
	Glyma10g22015
	Glyma10g22040
	Glyma10g22070
	Glyma10g25956
	Glyma10g26280
	Glyma10g26492
	Glyma10g26812
	Glyma10g27831
	Glyma10g31110
	Glyma10g31130
	Glyma10g31700
	Glyma10g32880
	Glyma10g37250
	Glyma10g37260
	Glyma10g37266
	Glyma10g37272
	Glyma10g37278
	Glyma10g37284
	Glyma10g37290
	Glyma10g41740
	Glyma10g41750
	Glyma10g41761
	Glyma10g41770
	Glyma10g41780
	Glyma10g41790
	Glyma11g01491
	Glyma11g06840
	Glyma11g15691
	Glyma11g19880
	Glyma11g28650
	Glyma11g29854
	Glyma11g32970
	Glyma11g34606
	Glyma11g34613
	Glyma11g35376
	Glyma12g01801
	Glyma12g03311
	Glyma12g11000
	Glyma12g12270
	Glyma12g12315
	Glyma12g13041
	Glyma12g13070
	Glyma12g15760
	Glyma12g15780
	Glyma12g15890
	Glyma12g16433
	Glyma12g17536
	Glyma12g17550
	Glyma12g17560
	Glyma12g17580
	Glyma12g17660
	Glyma12g17671
	Glyma12g17721
	Glyma12g34190
	Glyma12g36220
	Glyma12g36231
	Glyma12g36766
	Glyma13g03770
	Glyma13g03781
	Glyma13g04005
	Glyma13g04010
	Glyma13g06505
	Glyma13g06520
	Glyma13g06620
	Glyma13g06630
	Glyma13g06760
	Glyma13g09560
	Glyma13g09722
	Glyma13g10260
	Glyma13g10281
	Glyma13g10300
	Glyma13g10625
	Glyma13g11121
	Glyma13g13911
	Glyma13g23875
	Glyma13g24440
	Glyma13g25160
	Glyma13g25390
	Glyma13g25410
	Glyma13g25420
	Glyma13g25430
	Glyma13g25530
	Glyma13g25765
	Glyma13g25780
	Glyma13g25786
	Glyma13g25800
	Glyma13g25920
	Glyma13g25930
	Glyma13g25940
	Glyma13g25950
	Glyma13g25960
	Glyma13g26000
	Glyma13g26211
	Glyma13g26250
	Glyma13g26260
	Glyma13g26310
	Glyma13g26320
	Glyma13g26420
	Glyma13g26450
	Glyma13g26571
	Glyma13g26580
	Glyma13g26591
	Glyma13g28520
	Glyma13g28535
	Glyma13g30015
	Glyma13g31165
	Glyma13g31180
	Glyma13g31900
	Glyma13g33201
	Glyma13g36351
	Glyma13g39023
	Glyma13g42540
	Glyma13g42610
	Glyma13g43061
	Glyma13g43070
	Glyma13g44607
	Glyma14g01750
	Glyma14g04300
	Glyma14g04310
	Glyma14g04620
	Glyma14g04631
	Glyma14g04640
	Glyma14g04660
	Glyma14g04690
	Glyma14g04710
	Glyma14g04721
	Glyma14g04731
	Glyma14g04741
	Glyma14g04750
	Glyma14g05350
	Glyma14g09975
	Glyma14g13951
	Glyma14g16060
	Glyma14g24670
	Glyma14g24675
	Glyma14g24680
	Glyma14g33161
	Glyma14g33170
	Glyma14g37315
	Glyma14g37946
	Glyma14g38550
	Glyma14g38561
	Glyma14g39030
	Glyma14g39440
	Glyma14g39460
	Glyma14g39470
	Glyma15g02501
	Glyma15g07650
	Glyma15g13540
	Glyma15g13760
	Glyma15g14180
	Glyma15g18260
	Glyma15g19131
	Glyma15g19771
	Glyma15g19931
	Glyma15g19940
	Glyma15g19951
	Glyma15g19961
	Glyma15g19991
	Glyma15g20745
	Glyma15g22801
	Glyma15g23191
	Glyma15g23200
	Glyma15g23211
	Glyma15g23710
	Glyma15g23845
	Glyma15g25411
	Glyma15g29745
	Glyma15g30066
	Glyma15g30088
	Glyma15g32315
	Glyma15g32330
	Glyma15g34073
	Glyma15g34840
	Glyma15g34870
	Glyma15g35825
	Glyma15g36225
	Glyma15g36990
	Glyma15g37021
	Glyma15g37050
	Glyma15g37060
	Glyma15g37080
	Glyma15g37155
	Glyma15g37290
	Glyma15g37300
	Glyma15g37310
	Glyma15g37320
	Glyma15g37340
	Glyma15g37355
	Glyma15g37370
	Glyma15g37390
	Glyma15g37401
	Glyma15g37410
	Glyma15g37611
	Glyma15g38170
	Glyma15g38310
	Glyma15g39437
	Glyma15g39472
	Glyma15g39490
	Glyma15g39510
	Glyma15g39515
	Glyma15g39520
	Glyma15g39531
	Glyma15g39541
	Glyma15g39550
	Glyma15g39573
	Glyma15g39596
	Glyma15g39619
	Glyma15g39845
	Glyma15g39861
	Glyma15g41000
	Glyma15g41011
	Glyma15g41840
	Glyma15g41850
	Glyma16g01080
	Glyma16g03375
	Glyma16g03540
	Glyma16g03550
	Glyma16g03715
	Glyma16g05990
	Glyma16g06220
	Glyma16g06491
	Glyma16g06555
	Glyma16g07051
	Glyma16g07060
	Glyma16g07090
	Glyma16g07520
	Glyma16g07533
	Glyma16g09170
	Glyma16g09821
	Glyma16g11965
	Glyma16g19505
	Glyma16g21370
	Glyma16g23405
	Glyma16g23436
	Glyma16g23452
	Glyma16g23468
	Glyma16g23484
	Glyma16g23500
	Glyma16g23541
	Glyma16g23560
	Glyma16g23570
	Glyma16g24711
	Glyma16g25115
	Glyma16g26500
	Glyma16g26511
	Glyma16g27200
	Glyma16g27340
	Glyma16g27486
	Glyma16g27526
	Glyma16g27532
	Glyma16g27538
	Glyma16g27600
	Glyma16g27611
	Glyma16g27690
	Glyma16g27780
	Glyma16g27787
	Glyma16g27794
	Glyma16g27802
	Glyma16g28410
	Glyma16g28447
	Glyma16g28510
	Glyma16g28550
	Glyma16g28807
	Glyma16g29060
	Glyma16g29080
	Glyma16g29111
	Glyma16g29141
	Glyma16g29171
	Glyma16g29200
	Glyma16g29233
	Glyma16g29287
	Glyma16g29300
	Glyma16g29411
	Glyma16g29476
	Glyma16g30253
	Glyma16g30280
	Glyma16g30300
	Glyma16g30313
	Glyma16g30326
	Glyma16g30340
	Glyma16g30350
	Glyma16g30363
	Glyma16g30390
	Glyma16g30410
	Glyma16g30420
	Glyma16g30430
	Glyma16g30440
	Glyma16g30470
	Glyma16g30480
	Glyma16g30510
	Glyma16g30521
	Glyma16g30531
	Glyma16g30540
	Glyma16g30550
	Glyma16g30561
	Glyma16g30570
	Glyma16g30590
	Glyma16g30600
	Glyma16g30616
	Glyma16g30633
	Glyma16g30650
	Glyma16g30665
	Glyma16g30681
	Glyma16g30695
	Glyma16g30771
	Glyma16g30785
	Glyma16g30801
	Glyma16g30815
	Glyma16g30830
	Glyma16g30845
	Glyma16g30860
	Glyma16g30875
	Glyma16g30890
	Glyma16g30901
	Glyma16g30911
	Glyma16g30921
	Glyma16g30931
	Glyma16g30941
	Glyma16g30950
	Glyma16g30961
	Glyma16g30972
	Glyma16g30984
	Glyma16g30996
	Glyma16g31008
	Glyma16g31020
	Glyma16g31030
	Glyma16g31040
	Glyma16g31060
	Glyma16g31081
	Glyma16g31101
	Glyma16g31120
	Glyma16g31130
	Glyma16g31140
	Glyma16g31180
	Glyma16g31220
	Glyma16g31341
	Glyma16g31350
	Glyma16g31360
	Glyma16g31370
	Glyma16g31385
	Glyma16g31415
	Glyma16g31431
	Glyma16g31445
	Glyma16g31461
	Glyma16g31475
	Glyma16g31490
	Glyma16g31510
	Glyma16g31540
	Glyma16g31551
	Glyma16g31560
	Glyma16g31571
	Glyma16g31580
	Glyma16g31591
	Glyma16g31600
	Glyma16g31611
	Glyma16g31620
	Glyma16g31630
	Glyma16g31647
	Glyma16g31664
	Glyma16g31682
	Glyma16g31700
	Glyma16g31712
	Glyma16g31724
	Glyma16g31736
	Glyma16g31748
	Glyma16g31760
	Glyma16g31780
	Glyma16g31790
	Glyma16g31800
	Glyma16g31820
	Glyma16g31840
	Glyma16g31851
	Glyma16g31963
	Glyma16g32022
	Glyma16g32034
	Glyma16g32680
	Glyma16g32690
	Glyma16g32700
	Glyma16g32710
	Glyma16g32715
	Glyma16g32720
	Glyma16g32733
	Glyma16g33590
	Glyma16g33600
	Glyma16g33910
	Glyma16g33921
	Glyma16g33930
	Glyma16g33941
	Glyma16g33950
	Glyma16g33961
	Glyma16g33971
	Glyma16g33981
	Glyma16g33991
	Glyma16g34000
	Glyma16g34070
	Glyma16g34086
	Glyma17g06080
	Glyma17g06090
	Glyma17g10140
	Glyma17g11741
	Glyma17g15085
	Glyma17g15660
	Glyma17g15930
	Glyma17g16271
	Glyma17g17715
	Glyma17g18911
	Glyma17g26090
	Glyma17g29840
	Glyma17g30875
	Glyma17g31855
	Glyma17g32121
	Glyma17g32630
	Glyma17g32651
	Glyma17g32671
	Glyma17g32691
	Glyma17g32711
	Glyma17g32731
	Glyma17g32750
	Glyma17g32766
	Glyma17g32782
	Glyma17g32798
	Glyma17g32814
	Glyma17g32830
	Glyma17g32846
	Glyma17g32863
	Glyma17g32880
	Glyma17g34855
	Glyma17g36661
	Glyma17g37075
	Glyma18g01621
	Glyma18g06583
	Glyma18g07690
	Glyma18g07695
	Glyma18g07700
	Glyma18g07710
	Glyma18g07726
	Glyma18g07742
	Glyma18g07758
	Glyma18g07774
	Glyma18g07790
	Glyma18g07800
	Glyma18g07820
	Glyma18g07825
	Glyma18g07830
	Glyma18g09081
	Glyma18g09130
	Glyma18g09140
	Glyma18g09160
	Glyma18g09170
	Glyma18g09180
	Glyma18g09190
	Glyma18g09220
	Glyma18g09230
	Glyma18g09261
	Glyma18g09290
	Glyma18g09302
	Glyma18g09314
	Glyma18g09327
	Glyma18g09340
	Glyma18g09361
	Glyma18g09380
	Glyma18g09390
	Glyma18g09410
	Glyma18g09415
	Glyma18g09421
	Glyma18g09425
	Glyma18g09471
	Glyma18g09630
	Glyma18g09670
	Glyma18g09695
	Glyma18g09720
	Glyma18g09730
	Glyma18g09744
	Glyma18g09758
	Glyma18g09772
	Glyma18g09786
	Glyma18g09800
	Glyma18g09812
	Glyma18g09824
	Glyma18g09837
	Glyma18g09901
	Glyma18g09920
	Glyma18g09940
	Glyma18g09951
	Glyma18g09980
	Glyma18g10540
	Glyma18g10550
	Glyma18g10580
	Glyma18g10600
	Glyma18g10610
	Glyma18g10625
	Glyma18g10641
	Glyma18g10655
	Glyma18g12340
	Glyma18g12632
	Glyma18g13064
	Glyma18g13077
	Glyma18g13090
	Glyma18g13586
	Glyma18g14270
	Glyma18g15606
	Glyma18g15620
	Glyma18g16141
	Glyma18g16376
	Glyma18g16383
	Glyma18g16390
	Glyma18g16414
	Glyma18g16810
	Glyma18g17013
	Glyma18g17036
	Glyma18g17060
	Glyma18g18360
	Glyma18g18470
	Glyma18g20485
	Glyma18g27491
	Glyma18g27690
	Glyma18g31115
	Glyma18g33191
	Glyma18g34280
	Glyma18g34321
	Glyma18g34362
	Glyma18g34403
	Glyma18g34444
	Glyma18g34485
	Glyma18g38410
	Glyma18g38420
	Glyma18g38690
	Glyma18g38700
	Glyma18g39681
	Glyma18g40150
	Glyma18g40165
	Glyma18g41570
	Glyma18g41980
	Glyma18g42140
	Glyma18g42204
	Glyma18g42450
	Glyma18g43370
	Glyma18g43381
	Glyma18g43490
	Glyma18g43500
	Glyma18g43520
	Glyma18g43760
	Glyma18g43980
	Glyma18g44046
	Glyma18g44425
	Glyma18g44430
	Glyma18g45160
	Glyma18g45453
	Glyma18g45460
	Glyma18g45471
	Glyma18g46517
	Glyma18g46524
	Glyma18g46532
	Glyma18g47480
	Glyma18g48030
	Glyma18g48310
	Glyma18g49273
	Glyma18g49330
	Glyma18g50270
	Glyma18g50280
	Glyma18g50300
	Glyma18g50510
	Glyma18g50525
	Glyma18g50540
	Glyma18g50570
	Glyma18g50580
	Glyma18g50595
	Glyma18g50610
	Glyma18g50630
	Glyma18g50670
	Glyma18g50681
	Glyma18g50806
	Glyma18g50813
	Glyma18g50820
	Glyma18g50930
	Glyma18g51533
	Glyma18g51715
	Glyma18g51741
	Glyma18g51765
	Glyma18g51930
	Glyma18g51960
	Glyma18g52680
	Glyma18g52690
	Glyma18g52740
	Glyma18g52751
	Glyma19g01855
	Glyma19g02890
	Glyma19g04150
	Glyma19g04962
	Glyma19g07055
	Glyma19g07198
	Glyma19g07700
	Glyma19g09370
	Glyma19g09650
	Glyma19g09760
	Glyma19g10040
	Glyma19g10051
	Glyma19g10060
	Glyma19g10190
	Glyma19g10800
	Glyma19g11565
	Glyma19g12570
	Glyma19g16990
	Glyma19g17070
	Glyma19g21710
	Glyma19g21930
	Glyma19g23591
	Glyma19g23625
	Glyma19g25020
	Glyma19g27020
	Glyma19g27028
	Glyma19g27036
	Glyma19g27044
	Glyma19g27323
	Glyma19g27955
	Glyma19g28364
	Glyma19g28377
	Glyma19g28587
	Glyma19g28800
	Glyma19g31528
	Glyma19g31536
	Glyma19g31544
	Glyma19g31651
	Glyma19g31662
	Glyma19g31674
	Glyma19g31686
	Glyma19g31881
	Glyma19g32085
	Glyma19g32140
	Glyma19g32206
	Glyma19g32213
	Glyma19g32531
	Glyma19g38400
	Glyma19g40141
	Glyma19g41220
	Glyma19g41287
	Glyma19g42301
	Glyma19g43481
	Glyma20g01800
	Glyma20g01945
	Glyma20g01960
	Glyma20g02005
	Glyma20g04044
	Glyma20g04380
	Glyma20g05825
	Glyma20g06571
	Glyma20g06600
	Glyma20g11656
	Glyma20g13942
	Glyma20g13990
	Glyma20g14814
	Glyma20g16080
	Glyma20g16446
	Glyma20g16463
	Glyma20g17900
	Glyma20g17921
	Glyma20g17941
	Glyma20g19590
	Glyma20g20260
	Glyma20g20311
	Glyma20g20340
	Glyma20g20355
	Glyma20g20370
	Glyma20g20817
	Glyma20g22883
	Glyma20g23170
	Glyma20g23220
	Glyma20g23340
	Glyma20g23500
	Glyma20g23610
	Glyma20g23630
	Glyma20g25280
	Glyma20g25315
	Glyma20g25330
	Glyma20g25394
	Glyma20g27425
	Glyma20g27540
	Glyma20g27560
	Glyma20g27700
	Glyma20g27711
	Glyma20g28610
	Glyma20g28620
	Glyma20g29500
	Glyma20g32760
	Glyma20g34670
	Glyma20g34720
	Glyma20g36240
	Glyma20g36390
	Glyma20g37059
	Glyma20g37571
	Glyma20g38751
