# Supplementary material for: A Roadmap for Functional Structural Variants in the Soybean Genome
Source: G3 (Bethesda). 2014 May 22;4(7):1307–18. doi: 10.1534/g3.114.011551 (PMC4455779; doi:10.1534/g3.114.011551)
Supplement: Supporting Information [file supp_g3.114.011551_TableS6.xlsx]

## Sheet: Table S6
Table S6. Paralogous gene pairs in the soybean genome derived from ancient whole-genome duplication(s).
Paralog 1	Paralog 2
###
Glyma01g00470	Glyma07g15670
Glyma01g00490	Glyma07g15650
Glyma01g00510	Glyma07g15640
Glyma01g00520	Glyma07g15620
Glyma01g00530	Glyma07g15590
Glyma01g00541	Glyma07g15580
Glyma01g00551	Glyma07g15570
Glyma01g00560	Glyma07g15560
Glyma01g00570	Glyma07g15550
Glyma01g00580	Glyma07g15530
Glyma01g00590	Glyma07g15500
Glyma01g00610	Glyma07g15470
Glyma01g00620	Glyma07g15460
Glyma01g00660	Glyma07g15420
Glyma01g00670	Glyma07g15410
Glyma01g00680	Glyma07g15400
Glyma01g00690	Glyma07g15390
Glyma01g00700	Glyma07g15380
Glyma01g00710	Glyma07g15360
Glyma01g00720	Glyma07g15350
Glyma01g00730	Glyma07g15341
Glyma01g00740	Glyma07g15320
Glyma01g00760	Glyma07g15300
Glyma01g00771	Glyma07g15281
Glyma01g00790	Glyma07g15270
Glyma01g00820	Glyma07g15240
Glyma01g00840	Glyma07g15190
Glyma01g00850	Glyma07g15150
Glyma01g00860	Glyma07g15160
Glyma01g00870	Glyma07g15170
Glyma01g00880	Glyma07g15180
Glyma01g00900	Glyma07g15110
Glyma01g00910	Glyma07g15100
Glyma01g00920	Glyma07g15090
Glyma01g00930	Glyma07g15070
Glyma01g00940	Glyma07g15050
Glyma01g00950	Glyma07g15060
Glyma01g00975	Glyma07g14995
Glyma01g00990	Glyma07g14940
Glyma01g01010	Glyma07g14930
Glyma01g01030	Glyma07g14910
###
Glyma01g01300	Glyma09g34461
Glyma01g01330	Glyma09g34450
Glyma01g01340	Glyma09g34440
Glyma01g01350	Glyma09g34431
Glyma01g01360	Glyma09g34420
Glyma01g01370	Glyma09g34410
Glyma01g01380	Glyma09g34400
Glyma01g01390	Glyma09g34390
Glyma01g01410	Glyma09g34370
Glyma01g01420	Glyma09g34381
Glyma01g01431	Glyma09g34345
Glyma01g01440	Glyma09g34330
Glyma01g01450	Glyma09g34320
Glyma01g01460	Glyma09g34310
Glyma01g01470	Glyma09g34300
Glyma01g01570	Glyma09g34250
Glyma01g01590	Glyma09g34240
Glyma01g01601	Glyma09g34230
Glyma01g01610	Glyma09g34220
Glyma01g01700	Glyma09g34190
Glyma01g01740	Glyma09g34170
Glyma01g01750	Glyma09g34160
Glyma01g01770	Glyma09g34140
Glyma01g01780	Glyma09g34131
Glyma01g01790	Glyma09g34120
Glyma01g01805	Glyma09g34110
Glyma01g01820	Glyma09g34100
Glyma01g01830	Glyma09g34090
Glyma01g01840	Glyma09g34080
Glyma01g01850	Glyma09g34061
Glyma01g01860	Glyma09g34040
Glyma01g01875	Glyma09g34030
Glyma01g01900	Glyma09g34000
Glyma01g01930	Glyma09g33980
Glyma01g01940	Glyma09g33971
Glyma01g01950	Glyma09g33960
Glyma01g01960	Glyma09g33950
Glyma01g01970	Glyma09g33940
Glyma01g01990	Glyma09g33920
Glyma01g02040	Glyma09g33906
Glyma01g02050	Glyma09g33893
Glyma01g02060	Glyma09g33880
Glyma01g02070	Glyma09g33870
Glyma01g02080	Glyma09g33860
Glyma01g02090	Glyma09g33850
Glyma01g02100	Glyma09g33840
Glyma01g02110	Glyma09g33830
Glyma01g02120	Glyma09g33820
Glyma01g02140	Glyma09g33800
Glyma01g02150	Glyma09g33790
Glyma01g02160	Glyma09g33780
Glyma01g02180	Glyma09g33770
Glyma01g02190	Glyma09g33760
Glyma01g02215	Glyma09g33752
Glyma01g02240	Glyma09g33737
Glyma01g02251	Glyma09g33730
Glyma01g02260	Glyma09g33720
Glyma01g02270	Glyma09g33713
Glyma01g02290	Glyma09g33700
Glyma01g02295	Glyma09g33695
Glyma01g02300	Glyma09g33690
Glyma01g02321	Glyma09g33665
Glyma01g02330	Glyma09g33650
Glyma01g02340	Glyma09g33640
Glyma01g02350	Glyma09g33630
Glyma01g02360	Glyma09g33610
Glyma01g02380	Glyma09g33600
Glyma01g02390	Glyma09g33590
Glyma01g02400	Glyma09g33540
Glyma01g02420	Glyma09g33530
Glyma01g02435	Glyma09g33520
Glyma01g02451	Glyma09g33510
Glyma01g02465	Glyma09g33500
Glyma01g02480	Glyma09g33490
Glyma01g02510	Glyma09g33470
Glyma01g02525	Glyma09g33451
Glyma01g02560	Glyma09g33400
Glyma01g02570	Glyma09g33390
Glyma01g02610	Glyma09g33350
Glyma01g02620	Glyma09g33340
Glyma01g02630	Glyma09g33330
Glyma01g02640	Glyma09g33290
Glyma01g02660	Glyma09g33260
Glyma01g02760	Glyma09g33241
Glyma01g02780	Glyma09g33400
Glyma01g02790	Glyma09g33220
Glyma01g02800	Glyma09g33210
Glyma01g02810	Glyma09g33200
Glyma01g02820	Glyma09g33190
Glyma01g02840	Glyma09g33170
Glyma01g02850	Glyma09g33160
###
Glyma01g02880	Glyma02g04710
Glyma01g02890	Glyma02g04701
Glyma01g02900	Glyma02g04691
Glyma01g02920	Glyma02g04680
Glyma01g02930	Glyma02g04650
Glyma01g02941	Glyma02g04640
Glyma01g02950	Glyma02g04620
Glyma01g02990	Glyma02g04631
Glyma01g03020	Glyma02g04600
Glyma01g03030	Glyma02g04590
Glyma01g03050	Glyma02g04561
Glyma01g03060	Glyma02g04550
Glyma01g03100	Glyma02g04470
Glyma01g03110	Glyma02g04460
Glyma01g03120	Glyma02g04451
Glyma01g03130	Glyma02g04440
Glyma01g03150	Glyma02g04420
Glyma01g03160	Glyma02g04410
Glyma01g03180	Glyma02g04400
Glyma01g03190	Glyma02g04381
Glyma01g03220	Glyma02g04340
Glyma01g03240	Glyma02g04330
Glyma01g03260	Glyma02g04320
Glyma01g03270	Glyma02g04310
Glyma01g03310	Glyma02g04290
Glyma01g03330	Glyma02g04280
Glyma01g03340	Glyma02g04270
Glyma01g03360	Glyma02g04250
Glyma01g03390	Glyma02g04240
Glyma01g03400	Glyma02g04230
Glyma01g03430	Glyma02g04200
Glyma01g03450	Glyma02g04190
Glyma01g03480	Glyma02g04171
Glyma01g03490	Glyma02g04150
Glyma01g03500	Glyma02g04130
Glyma01g03530	Glyma02g04120
Glyma01g03550	Glyma02g04100
Glyma01g03570	Glyma02g04090
Glyma01g03590	Glyma02g04080
Glyma01g03600	Glyma02g04070
Glyma01g03650	Glyma02g04040
Glyma01g03661	Glyma02g04031
Glyma01g03670	Glyma02g04020
Glyma01g03690	Glyma02g04010
Glyma01g03700	Glyma02g04000
Glyma01g03710	Glyma02g03995
Glyma01g03720	Glyma02g03990
Glyma01g03750	Glyma02g03970
Glyma01g03760	Glyma02g03960
Glyma01g03780	Glyma02g03950
Glyma01g03790	Glyma02g03930
Glyma01g03810	Glyma02g03900
Glyma01g03820	Glyma02g03870
Glyma01g03830	Glyma02g03860
Glyma01g03850	Glyma02g03830
Glyma01g03870	Glyma02g03820
Glyma01g03880	Glyma02g03810
Glyma01g03890	Glyma02g03800
Glyma01g03900	Glyma02g03780
Glyma01g03930	Glyma02g03750
Glyma01g03940	Glyma02g03740
Glyma01g03980	Glyma02g03670
Glyma01g03980	Glyma02g03760
Glyma01g04040	Glyma02g03695
Glyma01g04070	Glyma02g03680
Glyma01g04090	Glyma02g03661
Glyma01g04100	Glyma02g03570
Glyma01g04160	Glyma02g03550
Glyma01g04170	Glyma02g03540
Glyma01g04190	Glyma02g03530
Glyma01g04200	Glyma02g03010
Glyma01g04200	Glyma02g03495
Glyma01g04220	Glyma02g03490
Glyma01g04230	Glyma02g03460
Glyma01g04250	Glyma02g03420
Glyma01g04270	Glyma02g03410
Glyma01g04300	Glyma02g03400
Glyma01g04310	Glyma02g03380
Glyma01g04320	Glyma02g03370
Glyma01g04335	Glyma02g03361
Glyma01g04340	Glyma02g03350
Glyma01g04350	Glyma02g03301
Glyma01g04400	Glyma02g03160
Glyma01g04410	Glyma02g03150
Glyma01g04421	Glyma02g03140
Glyma01g04430	Glyma02g03120
Glyma01g04440	Glyma02g03111
Glyma01g04450	Glyma02g03100
Glyma01g04460	Glyma02g03090
Glyma01g04468	Glyma02g03080
Glyma01g04476	Glyma02g03070
Glyma01g04492	Glyma02g03060
Glyma01g04500	Glyma02g03050
Glyma01g04515	Glyma02g03040
Glyma01g04530	Glyma02g03020
Glyma01g04560	Glyma02g03000
Glyma01g04570	Glyma02g02990
Glyma01g04580	Glyma02g02980
Glyma01g04600	Glyma02g02950
Glyma01g04610	Glyma02g02934
Glyma01g04623	Glyma02g02927
Glyma01g04630	Glyma02g02920
Glyma01g04650	Glyma02g02910
Glyma01g04660	Glyma02g02900
Glyma01g04670	Glyma02g02841
Glyma01g04700	Glyma02g02860
Glyma01g04720	Glyma02g02850
Glyma01g04730	Glyma02g02820
Glyma01g04750	Glyma02g02740
Glyma01g04810	Glyma02g02730
Glyma01g04820	Glyma02g02690
Glyma01g04860	Glyma02g02660
Glyma01g04870	Glyma02g02650
Glyma01g04880	Glyma02g02640
Glyma01g04890	Glyma02g02630
Glyma01g04900	Glyma02g02620
Glyma01g04920	Glyma02g02600
Glyma01g04940	Glyma02g02560
Glyma01g04950	Glyma02g02510
Glyma01g04970	Glyma02g02460
Glyma01g04980	Glyma02g02481
Glyma01g05000	Glyma02g02390
Glyma01g05050	Glyma02g02430
Glyma01g05060	Glyma02g02420
Glyma01g05070	Glyma02g02380
Glyma01g05070	Glyma02g02570
Glyma01g05080	Glyma02g02400
Glyma01g05100	Glyma02g02370
Glyma01g05150	Glyma02g02350
Glyma01g05170	Glyma02g02330
Glyma01g05190	Glyma02g02310
Glyma01g05220	Glyma02g02300
Glyma01g05230	Glyma02g02290
Glyma01g05310	Glyma02g02250
###
Glyma01g04970	Glyma04g34260
Glyma01g05080	Glyma04g34170
Glyma01g05310	Glyma04g34080
Glyma01g05340	Glyma04g34020
Glyma01g05370	Glyma04g33880
Glyma01g05580	Glyma04g33740
###
Glyma01g05321	Glyma02g11730
Glyma01g05340	Glyma02g11740
Glyma01g05350	Glyma02g11750
Glyma01g05360	Glyma02g11760
Glyma01g05370	Glyma02g11770
Glyma01g05410	Glyma02g11781
Glyma01g05430	Glyma02g11790
Glyma01g05440	Glyma02g11800
Glyma01g05450	Glyma02g11810
Glyma01g05470	Glyma02g11820
Glyma01g05540	Glyma02g11860
Glyma01g05550	Glyma02g11870
Glyma01g05565	Glyma02g11880
Glyma01g05580	Glyma02g11890
Glyma01g05680	Glyma02g11900
Glyma01g05740	Glyma02g11920
Glyma01g05750	Glyma02g11980
Glyma01g05770	Glyma02g11970
Glyma01g05800	Glyma02g11960
Glyma01g05805	Glyma02g11955
Glyma01g05810	Glyma02g11950
Glyma01g05820	Glyma02g11935
Glyma01g05850	Glyma02g12020
Glyma01g05860	Glyma02g12030
Glyma01g05871	Glyma02g12040
Glyma01g05880	Glyma02g12050
Glyma01g05890	Glyma02g12060
Glyma01g05920	Glyma02g12070
Glyma01g05960	Glyma02g12081
Glyma01g05970	Glyma02g12090
Glyma01g05980	Glyma02g12105
Glyma01g06010	Glyma02g12120
Glyma01g06030	Glyma02g12140
Glyma01g06060	Glyma02g12150
Glyma01g06080	Glyma02g12170
Glyma01g06101	Glyma02g12200
Glyma01g06140	Glyma02g12210
Glyma01g06150	Glyma02g12220
Glyma01g06170	Glyma02g12230
Glyma01g06192	Glyma02g12266
Glyma01g06260	Glyma02g12290
Glyma01g06265	Glyma02g12278
Glyma01g06270	Glyma02g12330
Glyma01g06281	Glyma02g12340
Glyma01g06290	Glyma02g12370
Glyma01g06300	Glyma02g12380
Glyma01g06320	Glyma02g12390
Glyma01g06370	Glyma02g12430
Glyma01g06380	Glyma02g12450
Glyma01g06450	Glyma02g12460
Glyma01g06530	Glyma02g12470
Glyma01g06540	Glyma02g12480
Glyma01g06550	Glyma02g12490
Glyma01g06600	Glyma02g12520
Glyma01g06610	Glyma02g12530
Glyma01g06620	Glyma02g12540
Glyma01g06630	Glyma02g12560
Glyma01g06640	Glyma02g12570
Glyma01g06660	Glyma02g12603
Glyma01g06681	Glyma02g12630
Glyma01g06690	Glyma02g12640
Glyma01g06700	Glyma02g12650
Glyma01g06720	Glyma02g12660
Glyma01g06730	Glyma02g12670
Glyma01g06740	Glyma02g12680
Glyma01g06750	Glyma02g12690
Glyma01g06800	Glyma02g12720
Glyma01g06810	Glyma02g12730
Glyma01g06830	Glyma02g12690
Glyma01g06840	Glyma02g12785
Glyma01g06850	Glyma02g12810
Glyma01g06860	Glyma02g12821
Glyma01g06870	Glyma02g12830
Glyma01g06880	Glyma02g12840
Glyma01g06970	Glyma02g12870
Glyma01g07010	Glyma02g12885
Glyma01g07020	Glyma02g12900
Glyma01g07060	Glyma02g12920
Glyma01g07070	Glyma02g12930
Glyma01g07091	Glyma02g13220
Glyma01g07100	Glyma02g12950
Glyma01g07110	Glyma02g12960
Glyma01g07120	Glyma02g12970
Glyma01g07190	Glyma02g13010
Glyma01g07390	Glyma02g13120
Glyma01g07530	Glyma02g13171
Glyma01g07554	Glyma02g13180
Glyma01g07567	Glyma02g13191
Glyma01g07580	Glyma02g13310
Glyma01g07641	Glyma02g13220
Glyma01g07680	Glyma02g13230
Glyma01g07743	Glyma02g13240
Glyma01g07770	Glyma02g13250
Glyma01g07780	Glyma02g13260
Glyma01g07791	Glyma02g13270
Glyma01g07800	Glyma02g13280
Glyma01g07860	Glyma02g13290
Glyma01g07910	Glyma02g13220
Glyma01g07930	Glyma02g13330
Glyma01g07940	Glyma02g13340
Glyma01g08030	Glyma02g13350
Glyma01g08043	Glyma02g13361
Glyma01g08056	Glyma02g13371
Glyma01g08080	Glyma02g13380
Glyma01g08130	Glyma02g13401
Glyma01g08230	Glyma02g13520
Glyma01g08250	Glyma02g13530
Glyma01g08260	Glyma02g13540
Glyma01g08540	Glyma02g13570
Glyma01g08560	Glyma02g13580
Glyma01g08580	Glyma02g13590
Glyma01g08600	Glyma02g13616
Glyma01g08621	Glyma02g13630
Glyma01g08690	Glyma02g13820
Glyma01g08980	Glyma02g13640
Glyma01g09010	Glyma02g13670
Glyma01g09066	Glyma02g13941
Glyma01g09120	Glyma02g13700
Glyma01g09190	Glyma02g13720
Glyma01g09220	Glyma02g13730
Glyma01g09251	Glyma02g13740
Glyma01g09280	Glyma02g13770
Glyma01g09290	Glyma02g13780
Glyma01g09310	Glyma02g13790
Glyma01g09350	Glyma02g13820
Glyma01g09360	Glyma02g13840
Glyma01g09400	Glyma02g13860
Glyma01g09420	Glyma02g13891
Glyma01g09460	Glyma02g13941
Glyma01g09510	Glyma02g13960
Glyma01g09515	Glyma02g13971
Glyma01g09520	Glyma02g13980
Glyma01g09581	Glyma02g14021
Glyma01g09640	Glyma02g14080
Glyma01g09650	Glyma02g14090
Glyma01g09660	Glyma02g14110
Glyma01g09900	Glyma02g14140
Glyma01g10004	Glyma02g14200
Glyma01g10081	Glyma02g14175
Glyma01g10070	Glyma02g14190
Glyma01g10160	Glyma02g14050
###
Glyma01g10032	Glyma08g37225
Glyma01g10032	Glyma08g37374
Glyma01g10183	Glyma08g36433
Glyma01g10183	Glyma08g37211
Glyma01g10183	Glyma08g37387
Glyma01g10610	Glyma08g36540
Glyma01g11110	Glyma08g36600
Glyma01g11390	Glyma08g36641
Glyma01g12340	Glyma08g36700
Glyma01g12740	Glyma08g36590
Glyma01g12940	Glyma08g36730
Glyma01g12970	Glyma08g36770
Glyma01g13170	Glyma08g36780
###
Glyma01g14266	Glyma11g16370
Glyma01g14373	Glyma11g16411
Glyma01g14500	Glyma11g16430
Glyma01g14800	Glyma11g16460
Glyma01g15134	Glyma11g16556
Glyma01g15506	Glyma11g16653
Glyma01g15630	Glyma11g16780
Glyma01g15930	Glyma11g17120
Glyma01g16140	Glyma11g17160
Glyma01g17350	Glyma11g17760
Glyma01g17580	Glyma11g17770
Glyma01g17880	Glyma11g17832
Glyma01g18040	Glyma11g17490
Glyma01g18520	Glyma11g16430
Glyma01g18885	Glyma11g17460
###
Glyma01g17503	Glyma12g26388
Glyma01g18693	Glyma12g26550
Glyma01g18693	Glyma12g27988
Glyma01g18885	Glyma12g28655
Glyma01g20565	Glyma12g27381
###
Glyma01g19420	Glyma08g29920
Glyma01g20230	Glyma08g31000
Glyma01g20383	Glyma08g30716
Glyma01g20460	Glyma08g31890
Glyma01g20670	Glyma08g32090
Glyma01g20860	Glyma08g29470
Glyma01g20870	Glyma08g29460
Glyma01g20950	Glyma08g29210
Glyma01g20970	Glyma08g29710
Glyma01g21734	Glyma08g32390
###
Glyma01g20950	Glyma02g10800
Glyma01g21120	Glyma02g10833
Glyma01g21480	Glyma02g10850
Glyma01g21500	Glyma02g10860
Glyma01g21510	Glyma02g10870
Glyma01g21707	Glyma02g10880
Glyma01g21900	Glyma02g10940
Glyma01g22120	Glyma02g10970
Glyma01g22160	Glyma02g11020
Glyma01g22170	Glyma02g11030
Glyma01g22260	Glyma02g11060
Glyma01g22406	Glyma02g11090
Glyma01g22480	Glyma02g11100
Glyma01g22490	Glyma02g11090
Glyma01g22510	Glyma02g11140
Glyma01g22530	Glyma02g11190
Glyma01g22600	Glyma02g11240
Glyma01g22610	Glyma02g11251
Glyma01g22620	Glyma02g11260
Glyma01g22630	Glyma02g11270
Glyma01g22650	Glyma02g11280
Glyma01g22670	Glyma02g11290
Glyma01g22680	Glyma02g11320
Glyma01g22710	Glyma02g11335
Glyma01g22730	Glyma02g11370
###
Glyma01g22751	Glyma02g14821
Glyma01g22800	Glyma02g14810
Glyma01g22830	Glyma02g14715
Glyma01g22840	Glyma02g14521
Glyma01g22850	Glyma02g14470
Glyma01g22871	Glyma02g14460
Glyma01g22880	Glyma02g14450
Glyma01g22990	Glyma02g14440
Glyma01g23015	Glyma02g14430
Glyma01g23040	Glyma02g14400
Glyma01g23056	Glyma02g14380
Glyma01g23140	Glyma02g14350
Glyma01g23196	Glyma02g14300
Glyma01g23230	Glyma02g14290
Glyma01g23427	Glyma02g14280
###
Glyma01g24360	Glyma03g10390
Glyma01g24430	Glyma03g12460
Glyma01g24510	Glyma03g09870
Glyma01g24510	Glyma03g11280
Glyma01g24510	Glyma03g12120
Glyma01g24520	Glyma03g12260
Glyma01g24530	Glyma03g12240
Glyma01g24543	Glyma03g12220
Glyma01g24550	Glyma03g12150
Glyma01g24570	Glyma03g12141
Glyma01g24650	Glyma03g12130
Glyma01g24710	Glyma03g11993
Glyma01g24820	Glyma03g11960
Glyma01g24880	Glyma03g11680
Glyma01g24900	Glyma03g11670
Glyma01g25000	Glyma03g11610
Glyma01g25734	Glyma03g09914
###
Glyma01g25000	Glyma03g18410
Glyma01g25010	Glyma03g17950
Glyma01g25040	Glyma03g17870
Glyma01g25270	Glyma03g17450
Glyma01g25690	Glyma03g17420
Glyma01g25710	Glyma03g17397
Glyma01g25734	Glyma03g18696
Glyma01g25782	Glyma03g17330
Glyma01g25830	Glyma03g17300
Glyma01g25890	Glyma03g17001
Glyma01g25916	Glyma03g16890
Glyma01g25930	Glyma03g16775
Glyma01g25940	Glyma03g16660
Glyma01g25960	Glyma03g16630
Glyma01g25980	Glyma03g16620
Glyma01g26010	Glyma03g16610
Glyma01g26220	Glyma03g16563
Glyma01g26300	Glyma03g16510
Glyma01g26340	Glyma03g16450
Glyma01g26350	Glyma03g16440
Glyma01g26570	Glyma03g16399
Glyma01g26580	Glyma03g16140
Glyma01g26590	Glyma03g15896
Glyma01g26600	Glyma03g15880
Glyma01g26650	Glyma03g15810
Glyma01g26670	Glyma03g15820
Glyma01g26690	Glyma03g15830
Glyma01g26700	Glyma03g15850
Glyma01g26750	Glyma03g15805
Glyma01g26840	Glyma03g15130
Glyma01g26940	Glyma03g15030
Glyma01g26950	Glyma03g15020
Glyma01g26970	Glyma03g14980
Glyma01g26981	Glyma03g14970
Glyma01g26990	Glyma03g14960
Glyma01g27005	Glyma03g14950
Glyma01g27060	Glyma03g14810
Glyma01g27110	Glyma03g14790
Glyma01g27120	Glyma03g14780
Glyma01g27130	Glyma03g14770
Glyma01g27170	Glyma03g14760
Glyma01g27200	Glyma03g14740
Glyma01g27215	Glyma03g14730
Glyma01g27240	Glyma03g14700
Glyma01g27250	Glyma03g14690
Glyma01g27280	Glyma03g14670
Glyma01g27360	Glyma03g14640
Glyma01g27440	Glyma03g14615
Glyma01g27440	Glyma03g14888
Glyma01g27470	Glyma03g14500
Glyma01g27710	Glyma03g14450
Glyma01g27720	Glyma03g14440
Glyma01g27810	Glyma03g14210
Glyma01g27840	Glyma03g14200
Glyma01g27890	Glyma03g14190
Glyma01g27900	Glyma03g14180
Glyma01g27970	Glyma03g14150
###
Glyma01g28310	Glyma03g09100
Glyma01g28440	Glyma03g08702
Glyma01g28440	Glyma03g09080
Glyma01g28500	Glyma03g09061
Glyma01g28511	Glyma03g09050
Glyma01g28520	Glyma03g08850
Glyma01g28703	Glyma03g08725
Glyma01g28805	Glyma03g08346
Glyma01g28810	Glyma03g08280
Glyma01g28820	Glyma03g08270
Glyma01g28830	Glyma03g08260
Glyma01g28850	Glyma03g08156
Glyma01g28890	Glyma03g08120
###
Glyma01g29150	Glyma03g07350
Glyma01g29190	Glyma03g07380
Glyma01g29280	Glyma03g07390
Glyma01g29378	Glyma03g07121
Glyma01g29410	Glyma03g07411
Glyma01g29420	Glyma03g07420
Glyma01g29470	Glyma03g07460
Glyma01g29480	Glyma03g07470
Glyma01g29540	Glyma03g07530
Glyma01g29630	Glyma03g07570
Glyma01g29670	Glyma03g07580
Glyma01g29760	Glyma03g07590
Glyma01g29930	Glyma03g07680
Glyma01g29950	Glyma03g07750
Glyma01g29970	Glyma03g07800
Glyma01g30300	Glyma03g07770
Glyma01g30320	Glyma03g07790
Glyma01g30350	Glyma03g07841
Glyma01g30390	Glyma03g07880
Glyma01g30400	Glyma03g07890
Glyma01g30643	Glyma03g07950
###
Glyma01g30660	Glyma03g06792
Glyma01g30670	Glyma03g06780
Glyma01g30910	Glyma03g06660
Glyma01g30982	Glyma03g06640
Glyma01g31044	Glyma03g06620
Glyma01g31170	Glyma03g06600
Glyma01g31180	Glyma03g06590
Glyma01g31230	Glyma03g06506
Glyma01g31260	Glyma03g06450
Glyma01g31270	Glyma03g06440
Glyma01g31275	Glyma03g06431
Glyma01g31300	Glyma03g06420
Glyma01g31311	Glyma03g06410
Glyma01g31341	Glyma03g06340
Glyma01g31360	Glyma03g06350
Glyma01g31550	Glyma03g04200
Glyma01g31550	Glyma03g04590
Glyma01g31550	Glyma03g04810
Glyma01g31550	Glyma03g05730
Glyma01g31550	Glyma03g06320
Glyma01g31550	Glyma03g07121
Glyma01g31570	Glyma03g05691
Glyma01g31600	Glyma03g05630
Glyma01g31630	Glyma03g05600
Glyma01g31660	Glyma03g05460
Glyma01g31840	Glyma03g05440
Glyma01g31900	Glyma03g05245
Glyma01g31910	Glyma03g05230
Glyma01g31921	Glyma03g05220
Glyma01g31930	Glyma03g05210
Glyma01g31940	Glyma03g05190
Glyma01g31990	Glyma03g05120
Glyma01g32000	Glyma03g05095
Glyma01g32020	Glyma03g05040
Glyma01g32040	Glyma03g05020
Glyma01g32081	Glyma03g04996
Glyma01g32090	Glyma03g04990
Glyma01g32130	Glyma03g04970
Glyma01g32140	Glyma03g04950
Glyma01g32310	Glyma03g04720
Glyma01g32360	Glyma03g04651
Glyma01g32370	Glyma03g04640
Glyma01g32380	Glyma03g04620
Glyma01g32440	Glyma03g04470
Glyma01g32450	Glyma03g04200
Glyma01g32450	Glyma03g04450
Glyma01g32480	Glyma03g04420
Glyma01g32690	Glyma03g04400
Glyma01g32760	Glyma03g04370
Glyma01g32760	Glyma03g04950
Glyma01g32775	Glyma03g04361
Glyma01g32790	Glyma03g04350
Glyma01g32810	Glyma03g04330
Glyma01g32841	Glyma03g04025
Glyma01g32870	Glyma03g04010
Glyma01g32890	Glyma03g04000
Glyma01g32920	Glyma03g03990
Glyma01g32981	Glyma03g03965
Glyma01g33052	Glyma03g03920
Glyma01g33070	Glyma03g03910
Glyma01g33160	Glyma03g03883
Glyma01g33170	Glyma03g03820
Glyma01g33181	Glyma03g03815
Glyma01g33200	Glyma03g03810
Glyma01g33220	Glyma03g03800
Glyma01g33240	Glyma03g03781
Glyma01g33270	Glyma03g03760
Glyma01g33290	Glyma03g03750
Glyma01g33300	Glyma03g03740
Glyma01g33340	Glyma03g03731
Glyma01g33370	Glyma03g03500
Glyma01g33380	Glyma03g03490
Glyma01g33420	Glyma03g03480
Glyma01g33430	Glyma03g03470
Glyma01g33440	Glyma03g03360
Glyma01g33520	Glyma03g03350
Glyma01g33600	Glyma03g03310
Glyma01g33610	Glyma03g03300
Glyma01g33620	Glyma03g03290
Glyma01g33650	Glyma03g03180
Glyma01g33660	Glyma03g03190
Glyma01g33676	Glyma03g03223
Glyma01g33708	Glyma03g03250
Glyma01g33761	Glyma03g03270
Glyma01g33866	Glyma03g03120
Glyma01g33960	Glyma03g03090
Glyma01g34210	Glyma03g02961
Glyma01g34236	Glyma03g02940
Glyma01g34270	Glyma03g02930
Glyma01g34300	Glyma03g02852
Glyma01g34300	Glyma03g03580
Glyma01g34340	Glyma03g02740
Glyma01g34350	Glyma03g02731
Glyma01g34380	Glyma03g02720
Glyma01g34410	Glyma03g02670
Glyma01g34506	Glyma03g02661
Glyma01g34540	Glyma03g02620
Glyma01g34560	Glyma03g02610
Glyma01g34620	Glyma03g02520
Glyma01g34650	Glyma03g02500
Glyma01g34660	Glyma03g02490
###
Glyma01g34680	Glyma09g32580
Glyma01g34690	Glyma09g32590
Glyma01g34700	Glyma09g32600
Glyma01g34723	Glyma09g32610
Glyma01g34760	Glyma09g32620
Glyma01g34770	Glyma09g32630
Glyma01g34791	Glyma09g32645
Glyma01g34800	Glyma09g32650
Glyma01g34820	Glyma09g32660
Glyma01g34830	Glyma09g32670
Glyma01g34840	Glyma09g32680
Glyma01g34890	Glyma09g32690
Glyma01g34971	Glyma09g32703
Glyma01g34990	Glyma09g32716
Glyma01g35010	Glyma09g32730
###
Glyma01g35030	Glyma09g34504
Glyma01g35043	Glyma09g34517
Glyma01g35110	Glyma09g34530
Glyma01g35130	Glyma09g34550
Glyma01g35145	Glyma09g34565
Glyma01g35160	Glyma09g34580
Glyma01g35170	Glyma09g34590
Glyma01g35180	Glyma09g34601
Glyma01g35190	Glyma09g34610
Glyma01g35201	Glyma09g34625
Glyma01g35220	Glyma09g34640
Glyma01g35230	Glyma09g34680
Glyma01g35255	Glyma09g34695
Glyma01g35280	Glyma09g34710
Glyma01g35291	Glyma09g34720
Glyma01g35310	Glyma09g34740
Glyma01g35315	Glyma09g34745
Glyma01g35320	Glyma09g34750
Glyma01g35330	Glyma09g34871
Glyma01g35360	Glyma09g34730
Glyma01g35360	Glyma09g34880
Glyma01g35381	Glyma09g34905
Glyma01g35390	Glyma09g34940
Glyma01g35400	Glyma09g34950
Glyma01g35410	Glyma09g34960
Glyma01g35440	Glyma09g34990
Glyma01g35450	Glyma09g35000
Glyma01g35460	Glyma09g35030
Glyma01g35470	Glyma09g35040
Glyma01g35480	Glyma09g35050
Glyma01g35490	Glyma09g35061
Glyma01g35500	Glyma09g35070
Glyma01g35540	Glyma09g35130
Glyma01g35561	Glyma09g34940
Glyma01g35580	Glyma09g35170
Glyma01g35590	Glyma09g35180
Glyma01g35600	Glyma09g35190
Glyma01g35611	Glyma09g35201
Glyma01g35620	Glyma09g35210
Glyma01g35630	Glyma09g35220
Glyma01g35640	Glyma09g35231
Glyma01g35650	Glyma09g35240
Glyma01g35660	Glyma09g35250
###
Glyma01g35180	Glyma16g08070
Glyma01g35190	Glyma16g08080
Glyma01g35201	Glyma16g08085
Glyma01g35220	Glyma16g08105
Glyma01g35440	Glyma16g08210
Glyma01g35450	Glyma16g08216
Glyma01g35480	Glyma16g08240
Glyma01g35490	Glyma16g08261
Glyma01g35540	Glyma16g08270
Glyma01g35620	Glyma16g08300
Glyma01g35630	Glyma16g08311
Glyma01g35650	Glyma16g08320
Glyma01g35660	Glyma16g08340
Glyma01g35690	Glyma16g08350
Glyma01g35740	Glyma16g08360
Glyma01g35800	Glyma16g08370
Glyma01g35850	Glyma16g08390
###
Glyma01g35690	Glyma11g09650
Glyma01g35740	Glyma11g09621
Glyma01g35750	Glyma11g09610
Glyma01g35780	Glyma11g09580
Glyma01g35790	Glyma11g09570
Glyma01g35800	Glyma11g09630
Glyma01g35820	Glyma11g09550
Glyma01g35850	Glyma11g09510
Glyma01g35940	Glyma11g09490
Glyma01g35950	Glyma11g09480
Glyma01g35970	Glyma11g09470
Glyma01g35980	Glyma11g09450
Glyma01g35990	Glyma11g09430
Glyma01g36000	Glyma11g09420
Glyma01g36011	Glyma11g09411
Glyma01g36030	Glyma11g09390
Glyma01g36040	Glyma11g09370
Glyma01g36050	Glyma11g09360
Glyma01g36070	Glyma11g09350
Glyma01g36080	Glyma11g09330
Glyma01g36120	Glyma11g09300
Glyma01g36145	Glyma11g09290
Glyma01g36160	Glyma11g09280
Glyma01g36170	Glyma11g09270
Glyma01g36180	Glyma11g09260
Glyma01g36190	Glyma11g09250
Glyma01g36200	Glyma11g09180
Glyma01g36200	Glyma11g09240
Glyma01g36210	Glyma11g09230
Glyma01g36225	Glyma11g09220
Glyma01g36240	Glyma11g09204
Glyma01g36270	Glyma11g09170
Glyma01g36280	Glyma11g09163
Glyma01g36290	Glyma11g09140
Glyma01g36301	Glyma11g09131
Glyma01g36320	Glyma11g09111
Glyma01g36340	Glyma11g09100
Glyma01g36350	Glyma11g09070
Glyma01g36360	Glyma11g09080
Glyma01g36390	Glyma11g09040
Glyma01g36410	Glyma11g08990
Glyma01g36420	Glyma11g08975
Glyma01g36430	Glyma11g08960
Glyma01g36440	Glyma11g08950
Glyma01g36450	Glyma11g08940
Glyma01g36460	Glyma11g08931
Glyma01g36500	Glyma11g08861
Glyma01g36530	Glyma11g08830
Glyma01g36545	Glyma11g08810
Glyma01g36580	Glyma11g08780
Glyma01g36590	Glyma11g08770
Glyma01g36600	Glyma11g08750
Glyma01g36613	Glyma11g08740
Glyma01g36620	Glyma11g08730
Glyma01g36630	Glyma11g08720
Glyma01g36638	Glyma11g08700
Glyma01g36654	Glyma11g08760
Glyma01g36680	Glyma11g08640
Glyma01g36691	Glyma11g08621
Glyma01g36700	Glyma11g08610
Glyma01g36711	Glyma11g08590
Glyma01g36720	Glyma11g08570
Glyma01g36740	Glyma11g08560
Glyma01g36750	Glyma11g08550
Glyma01g36760	Glyma11g08540
Glyma01g36770	Glyma11g08530
Glyma01g36780	Glyma11g08580
Glyma01g36790	Glyma11g08510
Glyma01g36801	Glyma11g08500
Glyma01g36831	Glyma11g08470
Glyma01g36840	Glyma11g08360
Glyma01g36850	Glyma11g08440
Glyma01g36860	Glyma11g08430
Glyma01g36870	Glyma11g08390
Glyma01g36880	Glyma11g08380
Glyma01g36890	Glyma11g08350
Glyma01g36900	Glyma11g08340
Glyma01g36920	Glyma11g08330
Glyma01g36931	Glyma11g08320
Glyma01g36950	Glyma11g08310
Glyma01g36960	Glyma11g08300
Glyma01g36990	Glyma11g08290
Glyma01g37000	Glyma11g08275
Glyma01g37010	Glyma11g08260
Glyma01g37080	Glyma11g08210
Glyma01g37090	Glyma11g08190
Glyma01g37100	Glyma11g08180
Glyma01g37120	Glyma11g08250
Glyma01g37130	Glyma11g08160
Glyma01g37136	Glyma11g08140
Glyma01g37150	Glyma11g08120
Glyma01g37160	Glyma11g08110
Glyma01g37180	Glyma11g08100
Glyma01g37190	Glyma11g08091
Glyma01g37200	Glyma11g08080
Glyma01g37215	Glyma11g08070
Glyma01g37240	Glyma11g08061
Glyma01g37250	Glyma11g08050
Glyma01g37270	Glyma11g08020
Glyma01g37290	Glyma11g08010
Glyma01g37296	Glyma11g08000
Glyma01g37310	Glyma11g07990
Glyma01g37320	Glyma11g07980
Glyma01g37330	Glyma11g07970
Glyma01g37341	Glyma11g07950
Glyma01g37360	Glyma11g07940
Glyma01g37370	Glyma11g07930
Glyma01g37380	Glyma11g07910
Glyma01g37393	Glyma11g07890
Glyma01g37420	Glyma11g07871
Glyma01g37460	Glyma11g07830
Glyma01g37470	Glyma11g07820
Glyma01g37480	Glyma11g07810
Glyma01g37490	Glyma11g07801
Glyma01g37500	Glyma11g07790
Glyma01g37510	Glyma11g07780
Glyma01g37520	Glyma11g07771
Glyma01g37541	Glyma11g07760
Glyma01g37550	Glyma11g07750
Glyma01g37560	Glyma11g07740
Glyma01g37580	Glyma11g07720
Glyma01g37571	Glyma11g07730
Glyma01g37590	Glyma11g07710
Glyma01g37600	Glyma11g07700
Glyma01g37610	Glyma11g07690
Glyma01g37620	Glyma11g07680
Glyma01g37630	Glyma11g07670
Glyma01g37640	Glyma11g07661
Glyma01g37670	Glyma11g07620
Glyma01g37675	Glyma11g07610
Glyma01g37710	Glyma11g07590
Glyma01g37720	Glyma11g07580
Glyma01g37730	Glyma11g07571
Glyma01g37750	Glyma11g07560
Glyma01g37760	Glyma11g07550
Glyma01g37780	Glyma11g07540
Glyma01g37790	Glyma11g07530
Glyma01g37801	Glyma11g07523
Glyma01g37820	Glyma11g07490
Glyma01g37860	Glyma11g07480
Glyma01g37880	Glyma11g07470
Glyma01g37890	Glyma11g07460
Glyma01g37900	Glyma11g07450
Glyma01g37910	Glyma11g07441
Glyma01g37930	Glyma11g07420
Glyma01g37940	Glyma11g07410
Glyma01g37950	Glyma11g07400
Glyma01g37961	Glyma11g07390
Glyma01g37970	Glyma11g07380
Glyma01g37980	Glyma11g07370
Glyma01g37993	Glyma11g07360
Glyma01g38040	Glyma11g07040
Glyma01g38060	Glyma11g07110
Glyma01g38070	Glyma11g07125
Glyma01g38090	Glyma11g07140
Glyma01g38105	Glyma11g07175
Glyma01g38120	Glyma11g07200
Glyma01g38130	Glyma11g07210
Glyma01g38150	Glyma11g07220
Glyma01g38165	Glyma11g07230
Glyma01g38180	Glyma11g07240
Glyma01g38200	Glyma11g07250
Glyma01g38220	Glyma11g07281
Glyma01g38230	Glyma11g07290
Glyma01g38240	Glyma11g07300
Glyma01g38250	Glyma11g07390
Glyma01g38260	Glyma11g07305
Glyma01g38270	Glyma11g07330
Glyma01g38280	Glyma11g07340
Glyma01g38305	Glyma11g06990
Glyma01g38320	Glyma11g07000
Glyma01g38340	Glyma11g07020
Glyma01g38350	Glyma11g07030
Glyma01g38360	Glyma11g06980
Glyma01g38370	Glyma11g06970
Glyma01g38381	Glyma11g06960
Glyma01g38390	Glyma11g06940
Glyma01g38400	Glyma11g06920
Glyma01g38410	Glyma11g06900
Glyma01g38430	Glyma11g06880
Glyma01g38450	Glyma11g06865
Glyma01g38460	Glyma11g06840
Glyma01g38470	Glyma11g06830
Glyma01g38481	Glyma11g06820
Glyma01g38490	Glyma11g06811
Glyma01g38500	Glyma11g06800
Glyma01g38510	Glyma11g06780
Glyma01g38530	Glyma11g06770
Glyma01g38540	Glyma11g06761
Glyma01g38560	Glyma11g06740
Glyma01g38570	Glyma11g06730
Glyma01g38580	Glyma11g06720
Glyma01g38610	Glyma11g06660
Glyma01g38640	Glyma11g06651
Glyma01g38650	Glyma11g06640
Glyma01g38660	Glyma11g06630
Glyma01g38671	Glyma11g06620
Glyma01g38680	Glyma11g06611
Glyma01g38720	Glyma11g06600
Glyma01g38740	Glyma11g06520
Glyma01g38750	Glyma11g06510
Glyma01g38780	Glyma11g06500
Glyma01g38800	Glyma11g06480
Glyma01g38840	Glyma11g06350
Glyma01g38850	Glyma11g06360
Glyma01g38860	Glyma11g06370
Glyma01g38880	Glyma11g06400
Glyma01g38890	Glyma11g06410
Glyma01g38900	Glyma11g06420
Glyma01g38905	Glyma11g06430
Glyma01g38910	Glyma11g06440
Glyma01g38930	Glyma11g06460
Glyma01g38940	Glyma11g06470
Glyma01g38950	Glyma11g06330
Glyma01g38970	Glyma11g06300
Glyma01g38980	Glyma11g06290
Glyma01g38990	Glyma11g06280
Glyma01g39020	Glyma11g06250
Glyma01g39020	Glyma11g06260
Glyma01g39020	Glyma11g06340
Glyma01g39020	Glyma11g06451
Glyma01g39030	Glyma11g06240
Glyma01g39040	Glyma11g06230
Glyma01g39050	Glyma11g06220
Glyma01g39060	Glyma11g06210
Glyma01g39080	Glyma11g06180
Glyma01g39100	Glyma11g06160
Glyma01g39141	Glyma11g06121
Glyma01g39160	Glyma11g06111
Glyma01g39170	Glyma11g06101
Glyma01g39180	Glyma11g06090
Glyma01g39190	Glyma11g06080
Glyma01g39220	Glyma11g06050
Glyma01g39230	Glyma11g06040
Glyma01g39240	Glyma11g06030
Glyma01g39250	Glyma11g06020
Glyma01g39260	Glyma11g06010
Glyma01g39270	Glyma11g06000
Glyma01g39280	Glyma11g05990
Glyma01g39290	Glyma11g05980
Glyma01g39320	Glyma11g05951
Glyma01g39330	Glyma11g05940
Glyma01g39350	Glyma11g05931
Glyma01g39370	Glyma11g05900
Glyma01g39391	Glyma11g05870
Glyma01g39410	Glyma11g05840
Glyma01g39420	Glyma11g05830
Glyma01g39440	Glyma11g05820
Glyma01g39451	Glyma11g05810
Glyma01g39460	Glyma11g05800
Glyma01g39470	Glyma11g05780
Glyma01g39490	Glyma11g05760
Glyma01g39500	Glyma11g05750
Glyma01g39510	Glyma11g05740
Glyma01g39520	Glyma11g05720
Glyma01g39530	Glyma11g05710
Glyma01g39560	Glyma11g05691
Glyma01g39570	Glyma11g05680
Glyma01g39580	Glyma11g05670
Glyma01g39590	Glyma11g05660
Glyma01g39600	Glyma11g05650
Glyma01g39610	Glyma11g05640
Glyma01g39630	Glyma11g05630
Glyma01g39640	Glyma11g05620
Glyma01g39650	Glyma11g05610
Glyma01g39660	Glyma11g05600
Glyma01g39690	Glyma11g05591
Glyma01g39700	Glyma11g05581
Glyma01g39710	Glyma11g05570
Glyma01g39720	Glyma11g05560
Glyma01g39740	Glyma11g05550
Glyma01g39750	Glyma11g05540
Glyma01g39760	Glyma11g05532
Glyma01g39770	Glyma11g05517
Glyma01g39780	Glyma11g05510
Glyma01g39790	Glyma11g05500
Glyma01g39800	Glyma11g05490
Glyma01g39810	Glyma11g05470
Glyma01g39820	Glyma11g05460
Glyma01g39850	Glyma11g05440
Glyma01g39860	Glyma11g05430
Glyma01g39870	Glyma11g05420
Glyma01g39880	Glyma11g05400
Glyma01g39890	Glyma11g05390
Glyma01g39910	Glyma11g05370
Glyma01g39900	Glyma11g05380
Glyma01g39920	Glyma11g05360
Glyma01g39935	Glyma11g05351
Glyma01g39950	Glyma11g05340
Glyma01g39960	Glyma11g05330
Glyma01g39970	Glyma11g05320
Glyma01g39981	Glyma11g05310
Glyma01g39990	Glyma11g05300
Glyma01g40010	Glyma11g05280
Glyma01g40041	Glyma11g05250
Glyma01g40050	Glyma11g05240
Glyma01g40060	Glyma11g05230
Glyma01g40080	Glyma11g05220
Glyma01g40100	Glyma11g05211
Glyma01g40110	Glyma11g05200
Glyma01g40130	Glyma11g05190
Glyma01g40140	Glyma11g05170
Glyma01g40150	Glyma11g05160
Glyma01g40161	Glyma11g05150
Glyma01g40170	Glyma11g05130
Glyma01g40180	Glyma11g05110
Glyma01g40190	Glyma11g05100
Glyma01g40200	Glyma11g05090
Glyma01g40210	Glyma11g05080
Glyma01g40220	Glyma11g05070
Glyma01g40230	Glyma11g05060
Glyma01g40240	Glyma11g05040
Glyma01g40260	Glyma11g05030
Glyma01g40270	Glyma11g05020
Glyma01g40280	Glyma11g05000
Glyma01g40310	Glyma11g04980
Glyma01g40320	Glyma11g04970
Glyma01g40330	Glyma11g04960
Glyma01g40340	Glyma11g04950
Glyma01g40350	Glyma11g04941
Glyma01g40360	Glyma11g04930
Glyma01g40370	Glyma11g04920
Glyma01g40380	Glyma11g04910
Glyma01g40390	Glyma11g04900
Glyma01g40400	Glyma11g04890
Glyma01g40411	Glyma11g04880
Glyma01g40420	Glyma11g04870
Glyma01g40430	Glyma11g04855
Glyma01g40450	Glyma11g04840
Glyma01g40455	Glyma11g04831
Glyma01g40460	Glyma11g04820
Glyma01g40485	Glyma11g04810
Glyma01g40510	Glyma11g04800
Glyma01g40520	Glyma11g04787
Glyma01g40531	Glyma11g04774
Glyma01g40540	Glyma11g04762
Glyma01g40550	Glyma11g04750
Glyma01g40560	Glyma11g04700
Glyma01g40580	Glyma11g04720
Glyma01g40620	Glyma11g04681
Glyma01g40630	Glyma11g04671
Glyma01g40650	Glyma11g04660
Glyma01g40661	Glyma11g04650
Glyma01g40671	Glyma11g04640
Glyma01g40690	Glyma11g04610
Glyma01g40700	Glyma11g04600
Glyma01g40710	Glyma11g04590
Glyma01g40760	Glyma11g04570
Glyma01g40770	Glyma11g04560
Glyma01g40780	Glyma11g04540
Glyma01g40810	Glyma11g04530
Glyma01g40830	Glyma11g04520
Glyma01g40850	Glyma11g04500
Glyma01g40860	Glyma11g04490
Glyma01g40865	Glyma11g04480
Glyma01g40880	Glyma11g04460
Glyma01g40890	Glyma11g04450
Glyma01g40900	Glyma11g04441
Glyma01g40910	Glyma11g04430
Glyma01g40930	Glyma11g04420
Glyma01g40941	Glyma11g04405
Glyma01g41030	Glyma11g04390
Glyma01g41050	Glyma11g04370
Glyma01g41070	Glyma11g04360
Glyma01g41081	Glyma11g04350
Glyma01g41100	Glyma11g04330
Glyma01g41110	Glyma11g04310
Glyma01g41120	Glyma11g04301
Glyma01g41140	Glyma11g04290
Glyma01g41170	Glyma11g04250
Glyma01g41180	Glyma11g04240
Glyma01g41190	Glyma11g04210
Glyma01g41210	Glyma11g04190
Glyma01g41230	Glyma11g04180
Glyma01g41250	Glyma11g04170
Glyma01g41260	Glyma11g04150
Glyma01g41270	Glyma11g04140
Glyma01g41290	Glyma11g04130
Glyma01g41301	Glyma11g04113
Glyma01g41330	Glyma11g04080
Glyma01g41340	Glyma11g04071
Glyma01g41370	Glyma11g04060
Glyma01g41380	Glyma11g04040
Glyma01g41390	Glyma11g04030
Glyma01g41401	Glyma11g04020
Glyma01g41420	Glyma11g04013
Glyma01g41430	Glyma11g03990
Glyma01g41450	Glyma11g03970
Glyma01g41460	Glyma11g03955
Glyma01g41510	Glyma11g03930
Glyma01g41520	Glyma11g03910
Glyma01g41542	Glyma11g03890
Glyma01g41550	Glyma11g03880
Glyma01g41560	Glyma11g03870
Glyma01g41571	Glyma11g03861
Glyma01g41581	Glyma11g03850
Glyma01g41590	Glyma11g03840
Glyma01g41600	Glyma11g03800
Glyma01g41610	Glyma11g03770
Glyma01g41620	Glyma11g03755
Glyma01g41630	Glyma11g03730
Glyma01g41640	Glyma11g03720
Glyma01g41650	Glyma11g03710
Glyma01g41660	Glyma11g03700
Glyma01g41670	Glyma11g03690
Glyma01g41680	Glyma11g03680
Glyma01g41690	Glyma11g03670
Glyma01g41721	Glyma11g03650
Glyma01g41740	Glyma11g03641
Glyma01g41750	Glyma11g03630
Glyma01g41760	Glyma11g03620
Glyma01g41770	Glyma11g03610
Glyma01g41780	Glyma11g03600
Glyma01g41790	Glyma11g03590
Glyma01g41810	Glyma11g03570
Glyma01g41820	Glyma11g03560
Glyma01g41830	Glyma11g03550
Glyma01g41840	Glyma11g03530
Glyma01g41850	Glyma11g03520
Glyma01g41880	Glyma11g03491
Glyma01g41901	Glyma11g03480
Glyma01g41910	Glyma11g03460
Glyma01g41915	Glyma11g03450
Glyma01g41930	Glyma11g03430
Glyma01g41940	Glyma11g03421
Glyma01g41960	Glyma11g03410
Glyma01g41970	Glyma11g03400
Glyma01g41990	Glyma11g03360
Glyma01g42001	Glyma11g03350
Glyma01g42010	Glyma11g03330
Glyma01g42040	Glyma11g03320
Glyma01g42050	Glyma11g03300
Glyma01g42090	Glyma11g03280
Glyma01g42100	Glyma11g03270
Glyma01g42120	Glyma11g03250
Glyma01g42130	Glyma11g03240
Glyma01g42140	Glyma11g03230
Glyma01g42150	Glyma11g03220
Glyma01g42160	Glyma11g03210
Glyma01g42170	Glyma11g03200
Glyma01g42190	Glyma11g03180
Glyma01g42200	Glyma11g03160
Glyma01g42220	Glyma11g03140
Glyma01g42230	Glyma11g03130
Glyma01g42240	Glyma11g03120
Glyma01g42250	Glyma11g03110
Glyma01g42260	Glyma11g03100
Glyma01g42270	Glyma11g03090
Glyma01g42280	Glyma11g03080
Glyma01g42290	Glyma11g03070
Glyma01g42300	Glyma11g03060
Glyma01g42320	Glyma11g03040
Glyma01g42331	Glyma11g03031
Glyma01g42340	Glyma11g03020
Glyma01g42350	Glyma11g03010
Glyma01g42370	Glyma11g03000
Glyma01g42380	Glyma11g02990
Glyma01g42390	Glyma11g02980
Glyma01g42400	Glyma11g02970
Glyma01g42410	Glyma11g02960
Glyma01g42450	Glyma11g02950
Glyma01g42460	Glyma11g02940
Glyma01g42480	Glyma11g02921
Glyma01g42490	Glyma11g02910
Glyma01g42520	Glyma11g02900
Glyma01g42530	Glyma11g02890
Glyma01g42560	Glyma11g02880
Glyma01g42580	Glyma11g02860
Glyma01g42630	Glyma11g02830
Glyma01g42640	Glyma11g02800
Glyma01g42680	Glyma11g02750
Glyma01g42695	Glyma11g02740
Glyma01g42710	Glyma11g02730
Glyma01g42720	Glyma11g02720
Glyma01g42730	Glyma11g02710
Glyma01g42780	Glyma11g02670
Glyma01g42800	Glyma11g02690
Glyma01g42820	Glyma11g02650
Glyma01g42831	Glyma11g02640
Glyma01g42840	Glyma11g02620
Glyma01g42870	Glyma11g02610
Glyma01g42880	Glyma11g02590
Glyma01g42890	Glyma11g02580
Glyma01g42900	Glyma11g02570
Glyma01g42920	Glyma11g02560
Glyma01g42930	Glyma11g02551
Glyma01g42940	Glyma11g02540
Glyma01g42950	Glyma11g02530
Glyma01g42960	Glyma11g02516
Glyma01g42970	Glyma11g02510
Glyma01g42981	Glyma11g02500
Glyma01g43001	Glyma11g02490
Glyma01g43010	Glyma11g02480
Glyma01g43020	Glyma11g02470
Glyma01g43030	Glyma11g02460
Glyma01g43040	Glyma11g02450
Glyma01g43050	Glyma11g02440
Glyma01g43080	Glyma11g02430
Glyma01g43110	Glyma11g02410
Glyma01g43120	Glyma11g02400
Glyma01g43130	Glyma11g02361
Glyma01g43150	Glyma11g02341
Glyma01g43165	Glyma11g02330
Glyma01g43180	Glyma11g02320
Glyma01g43190	Glyma11g02310
Glyma01g43200	Glyma11g02290
Glyma01g43220	Glyma11g02280
Glyma01g43230	Glyma11g02270
Glyma01g43241	Glyma11g02121
Glyma01g43241	Glyma11g02260
Glyma01g43270	Glyma11g02235
Glyma01g43280	Glyma11g02220
Glyma01g43290	Glyma11g02210
Glyma01g43300	Glyma11g02200
Glyma01g43321	Glyma11g02160
Glyma01g43360	Glyma11g02110
Glyma01g43370	Glyma11g02100
Glyma01g43380	Glyma11g02090
Glyma01g43400	Glyma11g02081
Glyma01g43410	Glyma11g02070
Glyma01g43435	Glyma11g02061
Glyma01g43450	Glyma11g02140
Glyma01g43470	Glyma11g02030
Glyma01g43480	Glyma11g02020
Glyma01g43490	Glyma11g02000
Glyma01g43500	Glyma11g01990
Glyma01g43510	Glyma11g01980
Glyma01g43520	Glyma11g01960
Glyma01g43540	Glyma11g01940
Glyma01g43550	Glyma11g01930
Glyma01g43570	Glyma11g01911
Glyma01g43590	Glyma11g01891
Glyma01g43600	Glyma11g01870
Glyma01g43610	Glyma11g01860
Glyma01g43620	Glyma11g01850
Glyma01g43630	Glyma11g01840
Glyma01g43640	Glyma11g01830
Glyma01g43650	Glyma11g01820
Glyma01g43680	Glyma11g01800
Glyma01g43700	Glyma11g01780
Glyma01g43710	Glyma11g01770
Glyma01g43720	Glyma11g01762
Glyma01g43733	Glyma11g01754
Glyma01g43760	Glyma11g01746
Glyma01g43771	Glyma11g01360
Glyma01g43771	Glyma11g01738
Glyma01g43780	Glyma11g01730
Glyma01g43800	Glyma11g01270
Glyma01g43821	Glyma11g01285
Glyma01g43840	Glyma11g01310
Glyma01g43850	Glyma11g01320
Glyma01g43860	Glyma11g01330
Glyma01g43871	Glyma11g01340
Glyma01g43880	Glyma11g01350
Glyma01g43900	Glyma11g01370
Glyma01g43910	Glyma11g01380
Glyma01g43920	Glyma11g01390
Glyma01g43933	Glyma11g01405
Glyma01g43946	Glyma11g01420
Glyma01g43960	Glyma11g01430
Glyma01g43970	Glyma11g01441
Glyma01g43980	Glyma11g01450
Glyma01g43990	Glyma11g01460
Glyma01g44000	Glyma11g01470
Glyma01g44010	Glyma11g01480
Glyma01g44030	Glyma11g01510
Glyma01g44040	Glyma11g01520
Glyma01g44060	Glyma11g01530
Glyma01g44080	Glyma11g01570
Glyma01g44095	Glyma11g01595
Glyma01g44110	Glyma11g01610
Glyma01g44120	Glyma11g01620
Glyma01g44150	Glyma11g01650
Glyma01g44160	Glyma11g01660
Glyma01g44190	Glyma11g01670
Glyma01g44200	Glyma11g01680
Glyma01g44210	Glyma11g01690
Glyma01g44230	Glyma11g01640
Glyma01g44270	Glyma11g01240
Glyma01g44270	Glyma11g01710
Glyma01g44290	Glyma11g01220
Glyma01g44281	Glyma11g01230
Glyma01g44310	Glyma11g00910
Glyma01g44321	Glyma11g01200
Glyma01g44330	Glyma11g01190
Glyma01g44340	Glyma11g01180
Glyma01g44350	Glyma11g01170
Glyma01g44360	Glyma11g01160
Glyma01g44370	Glyma11g01150
Glyma01g44380	Glyma11g01140
Glyma01g44390	Glyma11g01130
Glyma01g44400	Glyma11g01120
Glyma01g44420	Glyma11g01110
Glyma01g44430	Glyma11g01100
Glyma01g44450	Glyma11g01080
Glyma01g44460	Glyma11g01070
Glyma01g44471	Glyma11g01060
Glyma01g44480	Glyma11g01050
Glyma01g44491	Glyma11g01040
Glyma01g44500	Glyma11g01030
Glyma01g44540	Glyma11g01000
Glyma01g44570	Glyma11g00990
Glyma01g44600	Glyma11g00980
Glyma01g44610	Glyma11g00970
Glyma01g44630	Glyma11g00950
Glyma01g44650	Glyma11g00930
Glyma01g44670	Glyma11g00920
Glyma01g44680	Glyma11g00910
Glyma01g44700	Glyma11g00890
Glyma01g44730	Glyma11g00870
Glyma01g44750	Glyma11g00860
Glyma01g44770	Glyma11g00840
Glyma01g44790	Glyma11g00830
Glyma01g44850	Glyma11g00800
Glyma01g44870	Glyma11g00755
Glyma01g44900	Glyma11g00740
Glyma01g44905	Glyma11g00731
Glyma01g44920	Glyma11g00720
Glyma01g44930	Glyma11g00710
Glyma01g44940	Glyma11g00700
Glyma01g44950	Glyma11g00690
Glyma01g44970	Glyma11g00660
Glyma01g45020	Glyma11g00650
Glyma01g45030	Glyma11g00631
Glyma01g45040	Glyma11g00620
Glyma01g45050	Glyma11g00610
Glyma01g45060	Glyma11g00600
Glyma01g45070	Glyma11g00570
Glyma01g45080	Glyma11g00560
Glyma01g45125	Glyma11g00540
Glyma01g45140	Glyma11g00530
Glyma01g45151	Glyma11g00520
Glyma01g45171	Glyma11g00510
Glyma01g45191	Glyma11g00500
Glyma01g45220	Glyma11g00480
Glyma01g45270	Glyma11g00450
Glyma01g45290	Glyma11g00440
Glyma01g45310	Glyma11g00430
Glyma01g45330	Glyma11g00415
Glyma01g45345	Glyma11g00410
Glyma01g45360	Glyma11g00390
Glyma01g45380	Glyma11g00370
Glyma01g45390	Glyma11g00360
Glyma01g45430	Glyma11g00300
Glyma01g45560	Glyma11g00250
Glyma01g45570	Glyma11g00320
Glyma01g45660	Glyma11g00220
Glyma01g45700	Glyma11g00210
###
Glyma02g00240	Glyma10g00310
Glyma02g00270	Glyma10g00390
Glyma02g00280	Glyma10g00250
Glyma02g00330	Glyma10g00210
Glyma02g00340	Glyma10g00220
Glyma02g00380	Glyma10g00440
Glyma02g00390	Glyma10g00450
Glyma02g00400	Glyma10g00460
Glyma02g00490	Glyma10g00500
Glyma02g00500	Glyma10g00520
Glyma02g00510	Glyma10g00527
Glyma02g00531	Glyma10g00534
Glyma02g00540	Glyma10g00890
Glyma02g00550	Glyma10g00880
Glyma02g00560	Glyma10g00870
Glyma02g00570	Glyma10g00840
Glyma02g00580	Glyma10g00830
Glyma02g00590	Glyma10g00820
Glyma02g00600	Glyma10g00800
Glyma02g00625	Glyma10g00751
Glyma02g00640	Glyma10g00720
Glyma02g00650	Glyma10g00710
Glyma02g00660	Glyma10g00701
Glyma02g00670	Glyma10g00690
Glyma02g00680	Glyma10g00680
Glyma02g00690	Glyma10g00660
Glyma02g00700	Glyma10g00640
Glyma02g00710	Glyma10g00630
Glyma02g00730	Glyma10g00620
Glyma02g00750	Glyma10g00610
Glyma02g00760	Glyma10g00600
Glyma02g00770	Glyma10g00570
Glyma02g00790	Glyma10g00900
Glyma02g00800	Glyma10g00910
Glyma02g00810	Glyma10g00920
Glyma02g00820	Glyma10g00930
Glyma02g00840	Glyma10g00950
Glyma02g00850	Glyma10g00960
Glyma02g00860	Glyma10g00971
Glyma02g00870	Glyma10g00980
Glyma02g01140	Glyma10g01180
Glyma02g01160	Glyma10g01211
Glyma02g01180	Glyma10g01220
Glyma02g01190	Glyma10g01230
Glyma02g01200	Glyma10g01260
Glyma02g01220	Glyma10g01200
Glyma02g01230	Glyma10g01290
Glyma02g01250	Glyma10g01300
Glyma02g01260	Glyma10g01310
Glyma02g01300	Glyma10g01340
Glyma02g01310	Glyma10g01355
Glyma02g01320	Glyma10g01370
Glyma02g01330	Glyma10g01380
Glyma02g01350	Glyma10g01391
Glyma02g01370	Glyma10g01400
Glyma02g01390	Glyma10g01410
Glyma02g01400	Glyma10g01420
Glyma02g01410	Glyma10g01430
Glyma02g01420	Glyma10g01450
Glyma02g01450	Glyma10g01480
Glyma02g01460	Glyma10g01520
Glyma02g01470	Glyma10g01510
Glyma02g01480	Glyma10g01520
Glyma02g01490	Glyma10g01530
Glyma02g01510	Glyma10g01550
Glyma02g01520	Glyma10g01560
Glyma02g01530	Glyma10g01571
Glyma02g01540	Glyma10g01580
Glyma02g01560	Glyma10g01590
Glyma02g01570	Glyma10g01600
Glyma02g01580	Glyma10g01610
Glyma02g01590	Glyma10g01620
Glyma02g01600	Glyma10g01640
Glyma02g01610	Glyma10g01660
Glyma02g01620	Glyma10g01671
Glyma02g01630	Glyma10g01680
Glyma02g01640	Glyma10g01690
Glyma02g01650	Glyma10g01700
Glyma02g01660	Glyma10g01710
Glyma02g01680	Glyma10g01740
Glyma02g01700	Glyma10g01760
Glyma02g01720	Glyma10g01770
Glyma02g01740	Glyma10g01801
Glyma02g01750	Glyma10g01820
Glyma02g01760	Glyma10g01830
Glyma02g01770	Glyma10g01840
Glyma02g01780	Glyma10g01850
Glyma02g01791	Glyma10g01860
Glyma02g01800	Glyma10g01870
Glyma02g01820	Glyma10g01890
Glyma02g01830	Glyma10g01901
Glyma02g01841	Glyma10g01910
Glyma02g01850	Glyma10g01925
Glyma02g01860	Glyma10g01940
Glyma02g01870	Glyma10g01950
Glyma02g01880	Glyma10g01960
Glyma02g01900	Glyma10g02020
Glyma02g01910	Glyma10g02030
Glyma02g01930	Glyma10g02040
Glyma02g01940	Glyma10g02060
Glyma02g01960	Glyma10g02080
Glyma02g01970	Glyma10g02090
Glyma02g01990	Glyma10g02130
Glyma02g02000	Glyma10g02140
Glyma02g02030	Glyma10g02170
Glyma02g02060	Glyma10g02190
Glyma02g02070	Glyma10g02210
Glyma02g02080	Glyma10g02220
Glyma02g02100	Glyma10g02230
Glyma02g02110	Glyma10g02240
Glyma02g02130	Glyma10g02260
Glyma02g02140	Glyma10g02270
Glyma02g02170	Glyma10g02290
Glyma02g02180	Glyma10g02310
Glyma02g02190	Glyma10g02330
###
Glyma02g02250	Glyma08g41000
Glyma02g02290	Glyma08g40970
Glyma02g02310	Glyma08g40950
Glyma02g02370	Glyma08g40880
Glyma02g02380	Glyma08g40501
Glyma02g02390	Glyma08g40850
Glyma02g02400	Glyma08g40860
Glyma02g02450	Glyma08g40810
Glyma02g02460	Glyma08g40820
Glyma02g02570	Glyma08g40501
Glyma02g02590	Glyma08g40760
Glyma02g02620	Glyma08g40730
Glyma02g02630	Glyma08g40705
Glyma02g02730	Glyma08g40680
Glyma02g02740	Glyma08g40670
Glyma02g02820	Glyma08g40620
Glyma02g02900	Glyma08g40570
Glyma02g02920	Glyma08g40551
Glyma02g02990	Glyma08g40490
Glyma02g03040	Glyma08g40440
Glyma02g03060	Glyma08g40390
Glyma02g03080	Glyma08g40380
Glyma02g03111	Glyma08g40370
Glyma02g03120	Glyma08g40360
Glyma02g03140	Glyma08g40330
Glyma02g03301	Glyma08g40300
Glyma02g03490	Glyma08g40150
Glyma02g03550	Glyma08g40100
Glyma02g03570	Glyma08g40040
Glyma02g03670	Glyma08g40030
Glyma02g03780	Glyma08g39940
Glyma02g03800	Glyma08g39930
Glyma02g03810	Glyma08g39920
Glyma02g03820	Glyma08g39870
Glyma02g03830	Glyma08g39860
Glyma02g03860	Glyma08g39810
Glyma02g03870	Glyma08g39770
Glyma02g03960	Glyma08g39700
Glyma02g03990	Glyma08g39510
Glyma02g04010	Glyma08g39480
Glyma02g04040	Glyma08g39360
Glyma02g04100	Glyma08g39261
Glyma02g04130	Glyma08g39230
Glyma02g04150	Glyma08g39070
Glyma02g04171	Glyma08g39220
Glyma02g04190	Glyma08g39170
Glyma02g04240	Glyma08g39101
Glyma02g04280	Glyma08g39080
Glyma02g04330	Glyma08g39010
Glyma02g04360	Glyma08g38990
Glyma02g04420	Glyma08g38830
Glyma02g04470	Glyma08g38750
Glyma02g04550	Glyma08g38481
Glyma02g04620	Glyma08g38370
Glyma02g04701	Glyma08g38301
###
Glyma02g04740	Glyma16g22530
Glyma02g04750	Glyma16g22620
Glyma02g04770	Glyma16g22630
Glyma02g04780	Glyma16g22640
Glyma02g04810	Glyma16g22650
Glyma02g04820	Glyma16g22680
Glyma02g04840	Glyma16g22760
Glyma02g04900	Glyma16g22850
Glyma02g04910	Glyma16g22873
Glyma02g04920	Glyma16g22880
Glyma02g04930	Glyma16g22901
Glyma02g04980	Glyma16g23010
Glyma02g04990	Glyma16g23030
Glyma02g05001	Glyma16g23045
Glyma02g05030	Glyma16g22820
Glyma02g05030	Glyma16g23090
Glyma02g05036	Glyma16g23100
Glyma02g05043	Glyma16g23115
Glyma02g05060	Glyma16g23140
Glyma02g05070	Glyma16g23150
Glyma02g05081	Glyma16g23160
Glyma02g05090	Glyma16g23170
Glyma02g05110	Glyma16g23220
Glyma02g05120	Glyma16g23230
Glyma02g05130	Glyma16g23240
Glyma02g05141	Glyma16g23250
Glyma02g05150	Glyma16g23290
Glyma02g05160	Glyma16g23340
Glyma02g05170	Glyma16g23380
Glyma02g05180	Glyma16g23390
Glyma02g05190	Glyma16g23580
Glyma02g05220	Glyma16g23420
Glyma02g05230	Glyma16g23405
Glyma02g05240	Glyma16g23600
Glyma02g05250	Glyma16g23590
Glyma02g05260	Glyma16g23610
Glyma02g05310	Glyma16g23621
Glyma02g05335	Glyma16g23695
Glyma02g05350	Glyma16g23710
Glyma02g05360	Glyma16g23720
Glyma02g05370	Glyma16g23730
Glyma02g05390	Glyma16g23750
Glyma02g05420	Glyma16g23840
Glyma02g05430	Glyma16g23850
Glyma02g05440	Glyma16g23870
Glyma02g05450	Glyma16g23680
Glyma02g05450	Glyma16g23880
Glyma02g05480	Glyma16g23900
Glyma02g05490	Glyma16g23910
Glyma02g05500	Glyma16g23920
Glyma02g05520	Glyma16g23960
Glyma02g05530	Glyma16g24110
Glyma02g05540	Glyma16g24120
Glyma02g05550	Glyma16g24130
Glyma02g05560	Glyma16g24140
Glyma02g05595	Glyma16g24161
Glyma02g05620	Glyma16g24200
Glyma02g05630	Glyma16g24220
Glyma02g05640	Glyma16g24230
Glyma02g05650	Glyma16g24250
Glyma02g05661	Glyma16g24270
Glyma02g05680	Glyma16g24310
Glyma02g05710	Glyma16g24381
Glyma02g05750	Glyma16g24410
Glyma02g05760	Glyma16g24420
Glyma02g05790	Glyma16g24440
Glyma02g05800	Glyma16g24463
Glyma02g05830	Glyma16g24510
Glyma02g05870	Glyma16g24560
Glyma02g05880	Glyma16g24570
Glyma02g05890	Glyma16g24580
Glyma02g05920	Glyma16g24590
Glyma02g05930	Glyma16g24640
Glyma02g05950	Glyma16g24651
Glyma02g05971	Glyma16g24661
Glyma02g05980	Glyma16g24670
Glyma02g06000	Glyma16g24680
Glyma02g06020	Glyma16g24700
Glyma02g06031	Glyma16g24720
Glyma02g06040	Glyma16g24730
Glyma02g06050	Glyma16g24740
Glyma02g06090	Glyma16g24850
Glyma02g06100	Glyma16g24870
Glyma02g06130	Glyma16g24890
Glyma02g06150	Glyma16g24950
Glyma02g06160	Glyma16g25185
Glyma02g06170	Glyma16g25330
Glyma02g06180	Glyma16g25210
Glyma02g06190	Glyma16g25220
Glyma02g06200	Glyma16g25240
Glyma02g06240	Glyma16g25250
Glyma02g06255	Glyma16g25270
Glyma02g06270	Glyma16g25280
Glyma02g06291	Glyma16g25320
Glyma02g06300	Glyma16g25330
Glyma02g06320	Glyma16g25370
Glyma02g06330	Glyma16g25380
Glyma02g06340	Glyma16g25390
Glyma02g06350	Glyma16g25400
Glyma02g06380	Glyma16g25460
Glyma02g06390	Glyma16g25470
Glyma02g06430	Glyma16g25611
Glyma02g06440	Glyma16g25500
Glyma02g06460	Glyma16g25540
Glyma02g06500	Glyma16g25550
Glyma02g06520	Glyma16g25560
Glyma02g06530	Glyma16g25570
Glyma02g06550	Glyma16g25600
Glyma02g06590	Glyma16g25620
Glyma02g06600	Glyma16g25650
Glyma02g06610	Glyma16g25680
Glyma02g06620	Glyma16g25690
Glyma02g06650	Glyma16g25700
Glyma02g06710	Glyma16g25740
Glyma02g06720	Glyma16g25750
Glyma02g06730	Glyma16g25770
Glyma02g06743	Glyma16g25780
Glyma02g06771	Glyma16g25795
Glyma02g06790	Glyma16g25820
Glyma02g06800	Glyma16g25830
Glyma02g06810	Glyma16g25840
Glyma02g06820	Glyma16g25850
Glyma02g06830	Glyma16g25860
Glyma02g06850	Glyma16g25870
Glyma02g06860	Glyma16g25880
Glyma02g06876	Glyma16g25900
Glyma02g06889	Glyma16g25932
Glyma02g06910	Glyma16g25990
Glyma02g06940	Glyma16g26000
Glyma02g06950	Glyma16g25980
Glyma02g06960	Glyma16g26020
Glyma02g06970	Glyma16g26030
Glyma02g07070	Glyma16g26050
Glyma02g07090	Glyma16g26080
Glyma02g07110	Glyma16g26100
Glyma02g07160	Glyma16g26110
Glyma02g07180	Glyma16g26130
Glyma02g07190	Glyma16g26140
Glyma02g07200	Glyma16g26150
Glyma02g07210	Glyma16g26160
Glyma02g07230	Glyma16g26190
Glyma02g07240	Glyma16g26200
Glyma02g07250	Glyma16g26210
Glyma02g07260	Glyma16g26220
Glyma02g07281	Glyma16g26250
Glyma02g07290	Glyma16g26260
Glyma02g07300	Glyma16g26300
Glyma02g07310	Glyma16g26320
Glyma02g07350	Glyma16g26340
Glyma02g07340	Glyma16g26330
Glyma02g07360	Glyma16g26351
Glyma02g07370	Glyma16g26360
Glyma02g07390	Glyma16g26380
Glyma02g07410	Glyma16g26400
Glyma02g07430	Glyma16g26420
Glyma02g07450	Glyma16g26440
Glyma02g07460	Glyma16g26460
Glyma02g07476	Glyma16g26470
Glyma02g07510	Glyma16g26550
Glyma02g07520	Glyma16g26560
Glyma02g07540	Glyma16g26580
Glyma02g07560	Glyma16g26600
Glyma02g07570	Glyma16g26570
Glyma02g07580	Glyma16g26615
Glyma02g07610	Glyma16g26630
Glyma02g07620	Glyma16g26640
Glyma02g07640	Glyma16g26650
Glyma02g07661	Glyma16g26671
Glyma02g07670	Glyma16g26710
Glyma02g07680	Glyma16g26720
Glyma02g07700	Glyma16g26740
Glyma02g07710	Glyma16g26780
Glyma02g07720	Glyma16g26790
Glyma02g07730	Glyma16g26800
Glyma02g07780	Glyma16g27100
Glyma02g07790	Glyma16g26820
Glyma02g07805	Glyma16g26830
Glyma02g07820	Glyma16g26840
Glyma02g07830	Glyma16g26850
Glyma02g07850	Glyma16g26870
Glyma02g07861	Glyma16g26880
Glyma02g07871	Glyma16g26890
Glyma02g07880	Glyma16g26900
Glyma02g07910	Glyma16g26920
Glyma02g07940	Glyma16g26940
Glyma02g07950	Glyma16g26950
Glyma02g07961	Glyma16g26965
Glyma02g07990	Glyma16g26990
Glyma02g08000	Glyma16g27001
Glyma02g08010	Glyma16g27010
Glyma02g08020	Glyma16g27040
Glyma02g08040	Glyma16g27050
Glyma02g08050	Glyma16g27060
Glyma02g08061	Glyma16g27071
Glyma02g08070	Glyma16g27090
Glyma02g08091	Glyma16g27112
Glyma02g08100	Glyma16g27124
Glyma02g08115	Glyma16g27136
Glyma02g08145	Glyma16g27171
Glyma02g08160	Glyma16g27181
Glyma02g08170	Glyma16g27200
Glyma02g08180	Glyma16g27210
Glyma02g08190	Glyma16g27230
Glyma02g08201	Glyma16g27271
Glyma02g08210	Glyma16g27290
Glyma02g08220	Glyma16g27300
Glyma02g08241	Glyma16g27310
Glyma02g08260	Glyma16g27350
Glyma02g08270	Glyma16g27361
Glyma02g08277	Glyma16g27370
Glyma02g08313	Glyma16g27403
Glyma02g08326	Glyma16g27410
Glyma02g08340	Glyma16g27420
Glyma02g08350	Glyma16g27430
Glyma02g08360	Glyma16g27380
Glyma02g08367	Glyma16g27471
Glyma02g08400	Glyma16g27486
Glyma02g08430	Glyma16g27521
Glyma02g08440	Glyma16g27570
Glyma02g08450	Glyma16g27580
Glyma02g08460	Glyma16g27590
Glyma02g08480	Glyma16g27670
Glyma02g08500	Glyma16g27630
Glyma02g08500	Glyma16g28010
Glyma02g08550	Glyma16g27680
Glyma02g08580	Glyma16g27730
Glyma02g08590	Glyma16g27750
Glyma02g08620	Glyma16g27760
Glyma02g08650	Glyma16g27810
Glyma02g08700	Glyma16g27820
Glyma02g08710	Glyma16g27830
Glyma02g08720	Glyma16g27840
Glyma02g08740	Glyma16g27850
Glyma02g08750	Glyma16g27860
Glyma02g08760	Glyma16g27871
Glyma02g08790	Glyma16g27910
Glyma02g08800	Glyma16g27930
Glyma02g08820	Glyma16g27940
Glyma02g08835	Glyma16g27950
Glyma02g08860	Glyma16g27960
Glyma02g08870	Glyma16g27970
Glyma02g08880	Glyma16g27980
Glyma02g08901	Glyma16g28040
Glyma02g08910	Glyma16g27995
Glyma02g08920	Glyma16g28080
Glyma02g08980	Glyma16g28161
Glyma02g09000	Glyma16g28170
Glyma02g09010	Glyma16g28180
Glyma02g09026	Glyma16g28196
Glyma02g09033	Glyma16g28203
Glyma02g09040	Glyma16g28210
Glyma02g09060	Glyma16g28250
Glyma02g09080	Glyma16g28290
Glyma02g09090	Glyma16g28300
Glyma02g09110	Glyma16g28340
Glyma02g09120	Glyma16g28351
Glyma02g09130	Glyma16g28010
Glyma02g09140	Glyma16g28370
Glyma02g09170	Glyma16g28434
Glyma02g09201	Glyma16g28590
Glyma02g09230	Glyma16g28620
Glyma02g09240	Glyma16g28630
Glyma02g09245	Glyma16g28635
Glyma02g09250	Glyma16g28640
Glyma02g09250	Glyma16g28820
###
Glyma02g09290	Glyma07g25390
Glyma02g09310	Glyma07g25450
Glyma02g09330	Glyma07g26010
Glyma02g09340	Glyma07g26030
Glyma02g09360	Glyma07g26470
Glyma02g09390	Glyma07g26540
Glyma02g09420	Glyma07g26831
Glyma02g09440	Glyma07g26861
Glyma02g09451	Glyma07g26890
Glyma02g09470	Glyma07g26900
Glyma02g09480	Glyma07g26980
Glyma02g09495	Glyma07g27238
Glyma02g09500	Glyma07g27290
Glyma02g09510	Glyma07g27300
Glyma02g09540	Glyma07g27450
Glyma02g09550	Glyma07g27540
Glyma02g09570	Glyma07g27410
###
Glyma02g09710	Glyma18g53250
Glyma02g09730	Glyma18g53241
Glyma02g09740	Glyma18g53230
Glyma02g09750	Glyma18g53220
Glyma02g09770	Glyma18g53170
Glyma02g09780	Glyma18g53150
Glyma02g09801	Glyma18g53131
Glyma02g09820	Glyma18g53100
Glyma02g09830	Glyma18g53090
Glyma02g09850	Glyma18g53070
Glyma02g09941	Glyma18g53030
Glyma02g09950	Glyma18g53020
Glyma02g09975	Glyma18g53005
Glyma02g09990	Glyma18g52990
Glyma02g10001	Glyma18g52980
Glyma02g10010	Glyma18g52950
Glyma02g10020	Glyma18g52940
Glyma02g10030	Glyma18g52931
Glyma02g10050	Glyma18g52900
Glyma02g10060	Glyma18g52890
Glyma02g10090	Glyma18g52880
Glyma02g10130	Glyma18g52870
Glyma02g10140	Glyma18g52840
Glyma02g10150	Glyma18g52810
Glyma02g10161	Glyma18g52800
Glyma02g10170	Glyma18g52780
Glyma02g10180	Glyma18g52770
Glyma02g10210	Glyma18g52740
Glyma02g10220	Glyma18g52720
Glyma02g10240	Glyma18g52670
Glyma02g10250	Glyma18g52661
Glyma02g10270	Glyma18g52640
Glyma02g10280	Glyma18g52630
Glyma02g10300	Glyma18g52620
Glyma02g10320	Glyma18g52480
Glyma02g10320	Glyma18g52650
Glyma02g10320	Glyma18g52760
Glyma02g10340	Glyma18g52575
Glyma02g10360	Glyma18g52560
Glyma02g10371	Glyma18g52540
Glyma02g10380	Glyma18g52530
Glyma02g10390	Glyma18g52520
Glyma02g10410	Glyma18g52491
Glyma02g10450	Glyma18g52450
Glyma02g10461	Glyma18g52500
Glyma02g10470	Glyma18g52430
Glyma02g10480	Glyma18g52420
Glyma02g10490	Glyma18g52410
Glyma02g10505	Glyma18g52400
Glyma02g10520	Glyma18g52360
Glyma02g10530	Glyma18g52350
Glyma02g10540	Glyma18g52340
Glyma02g10550	Glyma18g52310
Glyma02g10561	Glyma18g52300
Glyma02g10570	Glyma18g52290
Glyma02g10580	Glyma18g52280
Glyma02g10590	Glyma18g52270
Glyma02g10605	Glyma18g52260
Glyma02g10620	Glyma18g52240
Glyma02g10630	Glyma18g52221
Glyma02g10640	Glyma18g52210
Glyma02g10651	Glyma18g52190
Glyma02g10660	Glyma18g52180
Glyma02g10671	Glyma18g52145
Glyma02g10681	Glyma18g52130
Glyma02g10690	Glyma18g52120
Glyma02g10710	Glyma18g52110
Glyma02g10730	Glyma18g52095
Glyma02g10740	Glyma18g52080
Glyma02g10750	Glyma18g52070
Glyma02g10760	Glyma18g52060
Glyma02g10770	Glyma18g51970
Glyma02g10780	Glyma18g52040
###
Glyma02g10870	Glyma10g34790
Glyma02g10940	Glyma10g34780
Glyma02g10950	Glyma10g34741
Glyma02g10970	Glyma10g34770
Glyma02g11060	Glyma10g34760
Glyma02g11125	Glyma10g34741
Glyma02g11140	Glyma10g34730
Glyma02g11190	Glyma10g34910
Glyma02g11370	Glyma10g34950
###
Glyma02g11370	Glyma07g33690
Glyma02g11390	Glyma07g33631
Glyma02g11400	Glyma07g33640
Glyma02g11420	Glyma07g33680
Glyma02g11440	Glyma07g33710
Glyma02g11515	Glyma07g33770
Glyma02g11530	Glyma07g33780
Glyma02g11540	Glyma07g33800
Glyma02g11560	Glyma07g33810
[truncated: 15,829 more rows]
